# Supplementary material for: Monitoring chest compression quality during cardiopulmonary resuscitation: Proof-of-concept of a single accelerometer-based feedback algorithm
Source: PLoS One. 2018 Feb 14;13(2):e0192810. doi: 10.1371/journal.pone.0192810 (PMC5812631; doi:10.1371/journal.pone.0192810)
Supplement: S1 File — Estimated vs. Gold Standard values for the analyzed 2-s windows per episode. (XLS) [file pone.0192810.s001.xls]

## Sheet: Record 1
2-s window no.	Depth GS	Depth Est	Depth error	Rate GS	Rate Est	Rate error
1	34.99	37.28	2.29	106.51	105.47	-1.04
2	37.13	36.21	-0.92	107.78	105.47	-2.32
3	31.09	30.55	-0.54	118.66	120.12	1.46
4	30.07	29.63	-0.44	115.5	117.19	1.69
5	29.9	29.77	-0.13	113.56	114.26	0.69
6	30.57	30.03	-0.54	115.61	117.19	1.58
7	31.25	31.57	0.32	119.76	120.12	0.36
8	31.09	30.23	-0.86	117.57	117.19	-0.38
9	30.32	29.46	-0.86	114.94	114.26	-0.68
10	29.49	28.59	-0.9	109.69	108.4	-1.29
11	31.73	31.12	-0.61	111.11	111.33	0.22
12	27.93	28.27	0.34	112.85	111.33	-1.52
13	26.15	25.88	-0.26	113.92	111.33	-2.6
14	31.46	32.81	1.36	103.72	102.54	-1.18
15	31.18	30.4	-0.79	106.01	105.47	-0.54
16	32.83	31.91	-0.91	108.7	108.4	-0.3
17	32.37	33.39	1.03	107.85	105.47	-2.38
18	32.44	31.9	-0.54	111.11	108.4	-2.71
19	31.09	31.16	0.07	115.9	120.12	4.21
20	34.39	35.48	1.09	114	114.26	0.26
21	29.74	28.87	-0.87	116.13	117.19	1.06
22	34.11	36.02	1.91	113.28	114.26	0.98
23	27.63	28.51	0.88	114.65	114.26	-0.39
24	27.21	27.44	0.23	115.38	114.26	-1.13
25	26.52	24.73	-1.79	113.21	117.19	3.98
26	29.98	30.5	0.52	119.92	123.05	3.13
27	28.38	28.05	-0.33	120.64	123.05	2.4
28	28.75	32.28	3.53	114.8	108.4	-6.4
29	26.92	25.98	-0.94	120.81	120.12	-0.69
30	27.72	26.71	-1	116.88	117.19	0.3
31	31.93	30.89	-1.04	112.71	114.26	1.55
32	28.58	28.74	0.16	112.36	114.26	1.9
33	27.57	27.47	-0.1	116.81	117.19	0.38
34	28.73	27.28	-1.46	122.45	123.05	0.6
35	29.67	28.7	-0.96	121.46	120.12	-1.34
36	32.98	33.09	0.11	119.36	120.12	0.75
37	31.31	30.79	-0.53	122.7	123.05	0.35
38	28.29	27.67	-0.62	120	120.12	0.12
39	28.03	28.1	0.06	116.73	117.19	0.46
40	28.32	28.37	0.04	123.2	123.05	-0.16
41	27.57	26.71	-0.86	122.03	123.05	1.01
42	29.97	29.79	-0.18	121.29	120.12	-1.18
43	27.52	26.57	-0.95	116.88	117.19	0.3
44	26.23	25.25	-0.98	117.65	117.19	-0.46
45	25.24	26.65	1.41	119.21	117.19	-2.02
46	22.83	23.37	0.54	115.16	114.26	-0.91
47	23.34	23.22	-0.12	117.72	120.12	2.39
48	24.54	23.96	-0.58	117.72	120.12	2.39
49	24.54	23.93	-0.6	117.11	117.19	0.08
50	27.07	27.15	0.08	118.42	117.19	-1.23
51	25.32	25.3	-0.02	123.29	125.98	2.69
52	24.79	24.91	0.12	124.57	125.98	1.41
53	17.76	18.08	0.32	119.05	120.12	1.07
54	16.91	16.28	-0.62	117.88	120.12	2.24
55	19.41	19	-0.41	127.48	125.98	-1.5
56	23.37	24.15	0.78	123.71	123.05	-0.66
57	22.54	22.37	-0.17	127.75	128.91	1.16
58	26.36	27.46	1.1	125	123.05	-1.95
59	22.72	21.8	-0.91	127.12	128.91	1.79
60	23.43	23.03	-0.4	130.53	128.91	-1.62
61	20.44	20.02	-0.42	124.65	123.05	-1.61
62	21.36	21.6	0.23	123.37	123.05	-0.33
63	19.22	18.58	-0.64	123.29	125.98	2.69
64	19.3	18.69	-0.6	124.29	128.91	4.62
65	19.39	18.94	-0.45	125.79	125.98	0.19
66	19.16	19.11	-0.05	126.23	128.91	2.68
67	20.82	20.38	-0.44	123.8	123.05	-0.75
68	27.36	26.84	-0.52	118.58	120.12	1.54
69	27.79	27.74	-0.05	119.28	120.12	0.83
70	26.82	27.02	0.2	118.42	117.19	-1.23
71	24.5	23.24	-1.26	124.57	125.98	1.41
72	23.35	22.68	-0.67	123.12	123.05	-0.07
73	24.38	24.15	-0.23	121.46	120.12	-1.34
74	23.92	23.77	-0.16	124.8	123.05	-1.76
75	23.72	23.13	-0.59	128.48	128.91	0.43
76	23.89	23.54	-0.35	130.25	128.91	-1.34
77	23.1	22.3	-0.79	128.57	128.91	0.33
78	23.21	22.86	-0.35	128.69	131.84	3.15
79	21.28	21.58	0.31	122.78	123.05	0.26
80	21.41	21.83	0.42	122.28	123.05	0.76
81	23.86	23.31	-0.54	129.94	128.91	-1.03
82	26.88	26.75	-0.14	125.96	125.98	0.01
83	26.33	25.74	-0.59	122.45	123.05	0.6
84	25.46	24.78	-0.68	122.2	123.05	0.85
85	26.29	25.45	-0.85	128.11	128.91	0.79
86	25.42	25.2	-0.22	126.78	125.98	-0.81
87	23.21	23.59	0.38	130.72	128.91	-1.81
88	22.36	22.38	0.02	123.03	120.12	-2.92
89	20.98	19.71	-1.27	123.88	123.05	-0.83
90	20.61	21.01	0.39	123.01	123.05	0.03
91	20.92	20.61	-0.31	123.12	123.05	-0.07
92	20.81	19.98	-0.83	124.4	125.98	1.58
93	21.36	20.73	-0.63	124.91	125.98	1.06
94	19.82	19.17	-0.64	127.84	128.91	1.07
95	22.43	22.69	0.26	124.14	120.12	-4.02
96	21.52	20.76	-0.76	125	125.98	0.98
97	20.74	20.37	-0.37	130.08	131.84	1.75
98	22.13	20.93	-1.2	126.67	128.91	2.23
99	24.17	23.92	-0.25	118.66	120.12	1.46
100	23.06	22.73	-0.34	123.46	123.05	-0.41
101	21.34	21.3	-0.05	123.8	123.05	-0.75
102	20.86	20.85	-0.01	124.93	123.05	-1.89
103	21.45	21.5	0.05	125.44	123.05	-2.39
104	22.32	21.69	-0.64	125.44	125.98	0.54
105	20.08	20.02	-0.06	122.45	123.05	0.6
106	29.31	29.42	0.11	119.92	120.12	0.2
107	27.32	27.72	0.41	126.58	125.98	-0.61
108	24.99	24.95	-0.05	127.12	125.98	-1.14
109	23.97	24.62	0.65	124.14	123.05	-1.09
110	23.39	23.28	-0.1	128.69	128.91	0.22
111	22.33	22.17	-0.16	128.66	128.91	0.24
112	22.43	21.87	-0.56	130.62	131.84	1.21
113	22.64	22.25	-0.39	122.87	123.05	0.18
114	22.38	22.36	-0.01	124.4	123.05	-1.35
115	25.62	24.96	-0.66	120.81	123.05	2.24
116	22.09	21.94	-0.15	124.22	123.05	-1.18
117	24.82	24.89	0.07	120	120.12	0.12
118	24.61	23.69	-0.92	122.45	123.05	0.6
119	26.41	25.2	-1.21	119.13	120.12	0.99
120	24.6	24.77	0.17	120.72	120.12	-0.61
121	19.54	20.32	0.78	127.12	125.98	-1.14
122	19.42	19.93	0.51	122.64	123.05	0.41
123	19.33	18.76	-0.58	122.62	123.05	0.43
124	19.73	20.2	0.47	120.81	120.12	-0.69
125	20.44	20.73	0.29	122.95	123.05	0.1
126	20.45	20.45	0	129.96	128.91	-1.06
127	22.52	23.03	0.51	124.65	123.05	-1.61
128	21.31	22.21	0.9	129.73	128.91	-0.82
129	22.93	22.77	-0.17	127.66	125.98	-1.68
130	23.42	23.49	0.07	126.94	125.98	-0.96
131	21.87	21.11	-0.76	128.02	128.91	0.88
132	21.77	20.49	-1.28	122.57	125.98	3.4
133	22.83	22.08	-0.75	121.7	120.12	-1.59
134	24.03	24.24	0.21	123.2	123.05	-0.16
135	24.2	23.99	-0.21	128.48	128.91	0.43
136	23.08	22.12	-0.96	123.29	125.98	2.69
137	20.38	19.45	-0.93	125.26	125.98	0.72
138	24.12	23.89	-0.22	125.61	125.98	0.37
139	21.85	21.7	-0.15	126.05	125.98	-0.07
140	26.41	27.15	0.74	123.71	123.05	-0.66
141	26.14	26.21	0.07	126.72	125.98	-0.74
142	26.32	26.34	0.02	123.2	123.05	-0.16
143	24.56	24.28	-0.28	121.62	125.98	4.35
144	24.25	24.87	0.63	127.84	125.98	-1.86
145	22.81	23.27	0.46	130.25	128.91	-1.34
146	20.68	20.76	0.08	137.69	137.7	0
147	21.97	22.12	0.15	131.77	131.84	0.06
148	20.83	20.49	-0.34	133.48	134.77	1.28
149	18.85	18.36	-0.49	133.53	131.84	-1.7
150	19.23	19.05	-0.18	132.38	131.84	-0.54
151	21.27	20.9	-0.37	133.14	131.84	-1.3
152	28.13	28.35	0.22	125.26	125.98	0.72
153	24.29	24.25	-0.04	125.96	123.05	-2.92
154	21.62	21.46	-0.16	128.27	128.91	0.63
155	24.91	24.79	-0.12	125	125.98	0.98
156	24.4	23.34	-1.06	132.55	134.77	2.22
157	26.94	26.6	-0.33	124.74	125.98	1.24
158	23.61	22.55	-1.06	124.22	125.98	1.75
159	25.4	24.98	-0.43	120.48	123.05	2.56
160	25.19	24.75	-0.44	123.97	123.05	-0.92
161	26.07	25.96	-0.12	124.91	125.98	1.06
162	23.79	23.6	-0.19	127.03	128.91	1.88
163	21.36	20.89	-0.47	128.94	128.91	-0.03
164	23.65	24.02	0.37	124.4	123.05	-1.35
165	25.55	25.47	-0.08	124.74	125.98	1.24
166	28.69	28.87	0.17	122.62	123.05	0.43
167	25.62	24.93	-0.69	126.76	128.91	2.15
168	22	21.32	-0.68	128.85	128.91	0.06
169	20.77	20.83	0.06	122.12	120.12	-2
170	21.26	21.14	-0.12	128.96	128.91	-0.06
171	24.26	25.16	0.9	122.62	120.12	-2.5
172	24.03	23.89	-0.14	125.87	125.98	0.1
173	22.61	22.15	-0.46	125.17	125.98	0.8
174	19.01	17.37	-1.64	123.54	123.05	-0.49
175	18.81	18.39	-0.42	126.67	128.91	2.23
176	29.11	31.94	2.83	116.43	114.26	-2.17
177	31.65	31.8	0.14	120.24	120.12	-0.12
178	32.38	32.09	-0.3	122.45	123.05	0.6
179	33.08	33.71	0.64	121.62	120.12	-1.5
180	29.41	29.6	0.19	129.31	128.91	-0.4
181	31.63	31.8	0.17	126.78	125.98	-0.81
182	31.66	31.2	-0.46	125.87	125.98	0.1
183	33.31	32.57	-0.74	119.21	120.12	0.91
184	33.43	32.31	-1.12	124.4	125.98	1.58
185	32.4	31.63	-0.77	120.72	120.12	-0.61
186	32.15	31.18	-0.97	125.61	125.98	0.37
187	26.48	26.88	0.4	133.19	128.91	-4.28
188	24.7	25.67	0.96	104.71	105.47	0.76
189	28.36	29.45	1.09	120.08	117.19	-2.89
190	35.81	36.88	1.07	122.08	117.19	-4.89
191	44.7	48.25	3.55	106.19	105.47	-0.73
192	43.66	44.13	0.48	100.84	99.61	-1.23
193	44.1	43.34	-0.76	106.51	108.4	1.89
194	41.9	40.57	-1.34	108.11	108.4	0.29
195	42.19	40.01	-2.18	117.49	120.12	2.62
196	45.35	45.38	0.04	104.05	102.54	-1.51
197	39.88	39.35	-0.53	111.11	105.47	-5.64
198	43.44	41.05	-2.39	105.26	105.47	0.21
199	42.84	42.18	-0.65	101.18	102.54	1.36
200	44.45	43.22	-1.24	103.45	102.54	-0.91
201	36.4	33.87	-2.53	101.69	102.54	0.84
202	38.01	38.23	0.22	107.53	108.4	0.87
203	37.73	37.56	-0.17	109.59	108.4	-1.19
204	39.9	35.38	-4.52	96.77	105.47	8.69
205	29.64	32.19	2.55	100	96.68	-3.32
206	33.95	31.97	-1.99	100	102.54	2.54
207	34.94	33.05	-1.89	110.63	108.4	-2.23
208	34.82	29.18	-5.64	88.89	87.89	-1
209	38.06	37.8	-0.27	114.29	114.26	-0.03
210	37.72	37.7	-0.02	113.92	117.19	3.26
211	36.97	37.35	0.38	118.42	117.19	-1.23
212	38.04	38.11	0.07	112.5	114.26	1.76
213	38.02	38.32	0.3	111.01	111.33	0.32
214	40.82	41.44	0.62	107.78	108.4	0.61
215	36.75	36.12	-0.63	109.59	111.33	1.74
216	33.41	33.37	-0.04	113.07	111.33	-1.74
217	30.74	32.34	1.6	111.11	108.4	-2.71
218	31.88	30.36	-1.52	107.14	108.4	1.26
219	31.39	32.01	0.62	109.76	108.4	-1.36
220	31.53	31.48	-0.05	116.88	117.19	0.3
221	30.72	31.59	0.87	112.15	111.33	-0.82
222	30.35	30.27	-0.08	112.5	111.33	-1.17
223	29.43	29.33	-0.1	111.11	111.33	0.22
224	29.02	29.04	0.03	111.11	111.33	0.22
225	26.54	26.01	-0.53	112.68	111.33	-1.35
226	31.25	31.61	0.37	115.38	114.26	-1.13
227	29.54	28.72	-0.82	115.31	117.19	1.88
228	28.06	27.51	-0.54	112.15	111.33	-0.82
229	41.08	42.13	1.05	116.28	120.12	3.84
230	49.79	48.01	-1.78	121.62	123.05	1.43
231	55.49	57.88	2.39	128.27	125.98	-2.3
232	48.81	48.09	-0.71	122.28	123.05	0.76
233	43.89	39.73	-4.16	126.49	128.91	2.41
234	49.6	49.99	0.39	130.62	128.91	-1.72
235	46.65	47.78	1.13	129.31	128.91	-0.4
236	49.73	46.61	-3.12	128.57	128.91	0.33
237	48.06	48.91	0.85	124.35	123.05	-1.31
238	44.34	42.86	-1.48	125.87	128.91	3.03
239	54.47	52.21	-2.26	118.19	117.19	-1
240	54.79	55.32	0.53	112.5	108.4	-4.1
241	52.63	51.42	-1.21	120.24	120.12	-0.12
242	53.95	50.67	-3.28	106.01	111.33	5.32
243	44.54	43.19	-1.35	124.74	120.12	-4.62
244	53.17	55.5	2.33	116.58	114.26	-2.32
245	49.05	50.44	1.39	119.13	117.19	-1.94
246	49.83	48.18	-1.64	115.68	120.12	4.44
247	48.9	47.91	-0.99	123.63	123.05	-0.58
248	46.31	47.51	1.2	121.62	117.19	-4.43
249	54.32	55.93	1.61	119.21	120.12	0.91
250	60.24	61.26	1.02	117.88	114.26	-3.62
251	53.12	56.52	3.4	114.07	111.33	-2.74
252	51.69	51.39	-0.3	118.97	114.26	-4.71
253	46.14	45.76	-0.37	107.53	105.47	-2.06
254	47.47	47.54	0.07	113.21	114.26	1.05
255	56.05	54.32	-1.74	126.76	125.98	-0.78
256	66.19	66.56	0.37	126.76	125.98	-0.78
257	49.5	48.66	-0.85	124.74	123.05	-1.69
258	56.16	55.21	-0.95	127.59	128.91	1.31
259	47.19	49.33	2.14	126.76	125.98	-0.78
260	59.04	56.46	-2.57	123.46	123.05	-0.41
261	50.51	52.89	2.37	121.46	120.12	-1.34
262	49.76	50.58	0.81	122.12	120.12	-2
263	41.75	44.8	3.05	123.29	123.05	-0.24
264	45.27	49.21	3.94	123.52	123.05	-0.47
265	43.95	45.97	2.02	121.05	120.12	-0.93
266	50.72	49.57	-1.15	127.93	128.91	0.97
267	46.21	47.65	1.44	126.05	125.98	-0.07
268	46.99	50.69	3.7	126.14	123.05	-3.09
269	51.32	56.03	4.71	123.2	120.12	-3.09
270	46.4	53.88	7.48	119.76	117.19	-2.57
271	46.94	50.93	3.99	133.33	134.77	1.43
272	42.76	42.42	-0.34	124.14	123.05	-1.09
273	51.55	55.05	3.5	120.81	120.12	-0.69
274	50.74	50.3	-0.44	123.29	123.05	-0.24
275	51.37	51.19	-0.18	125.46	125.98	0.52
276	45.25	46.32	1.08	123.97	125.98	2.01
277	48.91	50.28	1.38	121.87	123.05	1.18
278	43.94	47.36	3.42	123.29	123.05	-0.24
279	50.88	50.53	-0.35	128.57	128.91	0.33
280	41.68	39.94	-1.74	106.19	105.47	-0.73
281	48.36	52.62	4.26	103.87	99.61	-4.26
282	41.25	42.57	1.32	109.09	108.4	-0.69
283	54.13	53.02	-1.11	101.69	102.54	0.84
284	42.95	42.02	-0.93	106.51	105.47	-1.04
285	39.08	41.33	2.26	106.57	105.47	-1.1
286	42.98	39.92	-3.06	105.26	108.4	3.14
287	46.82	51.39	4.57	109.69	105.47	-4.22
288	45.67	41.91	-3.76	108.11	108.4	0.29
289	48.74	50.29	1.54	106.38	108.4	2.02
290	43.51	42.12	-1.39	106.19	105.47	-0.73
291	50.04	49.86	-0.18	104.05	105.47	1.42
292	53.26	51.5	-1.77	93.02	93.75	0.73
293	48.07	46.6	-1.48	102.27	102.54	0.27
294	51.62	48.87	-2.75	108.43	108.4	-0.04
295	44.17	46.29	2.12	108.43	105.47	-2.96
296	50.22	49.16	-1.06	107.14	108.4	1.26
297	55.58	59.55	3.97	101.69	102.54	0.84
298	53.41	48.82	-4.59	109.02	111.33	2.3
299	32.5	30.14	-2.36	107.08	111.33	4.25
300	28.07	27.79	-0.28	115.9	114.26	-1.65
301	43.07	42.67	-0.39	114.36	114.26	-0.1
302	43.57	42.75	-0.81	113.56	114.26	0.69
303	35.3	34.97	-0.33	115.38	114.26	-1.13
304	48.95	53.29	4.34	114.43	111.33	-3.1
305	45.93	44.92	-1.01	105.17	105.47	0.3
306	44.68	44.98	0.3	114.65	114.26	-0.39
307	52.2	54.31	2.11	108.5	105.47	-3.03
308	59.06	54.94	-4.12	111.73	111.33	-0.4
309	34.52	35.2	0.69	100.93	102.54	1.61
310	44.27	49.37	5.1	104.11	102.54	-1.57
311	49.49	52.1	2.61	104.71	102.54	-2.17
312	44.99	40.92	-4.06	103.27	102.54	-0.73
313	49.33	48.11	-1.22	107.4	105.47	-1.93
314	47.38	49.74	2.36	106.64	105.47	-1.17
315	47.44	47	-0.43	107.24	108.4	1.16
316	50.88	48.99	-1.88	109.89	111.33	1.44
317	52.04	51.57	-0.48	114.58	114.26	-0.32
318	56.28	58.83	2.55	118.58	117.19	-1.39
319	54.44	52.5	-1.94	122.7	123.05	0.35
320	54.93	57.75	2.82	117.19	117.19	0
321	45.51	41.49	-4.02	118.34	120.12	1.77
322	51.8	52.29	0.49	118.81	120.12	1.31
323	44.62	40.33	-4.29	122.2	125.98	3.78
324	50.23	53.14	2.9	123.71	123.05	-0.66
325	31.93	34.53	2.6	120.72	120.12	-0.61
326	34.51	38.87	4.36	115.16	114.26	-0.91
327	34.09	36.13	2.04	113.49	111.33	-2.16
328	37.99	42.63	4.63	115.38	114.26	-1.13
329	36.25	37.19	0.94	120.16	120.12	-0.04
330	43.73	43.26	-0.47	118.42	117.19	-1.23
331	58.16	57.23	-0.93	110.5	111.33	0.83
332	59.96	60.68	0.72	112.15	111.33	-0.82
333	55.38	54.9	-0.48	114.65	114.26	-0.39
334	36.14	34.07	-2.07	118.81	123.05	4.23
335	37.5	40.61	3.11	103.9	102.54	-1.36
336	33.38	32.87	-0.5	109.62	108.4	-1.22
337	33.53	34.61	1.08	101.69	99.61	-2.09
338	31.69	32.48	0.78	99.89	99.61	-0.28
339	30.06	30.04	-0.03	113.14	111.33	-1.81
340	35.1	35.18	0.09	109.96	108.4	-1.56
341	29.79	28.82	-0.98	108.3	108.4	0.1
342	34.3	34.29	-0.01	94.49	93.75	-0.74
343	37.53	36.98	-0.55	110.29	111.33	1.03
344	34.79	34.95	0.16	109.76	105.47	-4.29
345	33.03	32.77	-0.26	121.54	123.05	1.51
346	47.5	49.12	1.62	127.66	125.98	-1.68
347	49.15	49.56	0.41	134.91	134.77	-0.14
348	43.7	43.02	-0.68	132.94	131.84	-1.1
349	39.1	38.66	-0.43	109.69	108.4	-1.29
350	45.13	45.04	-0.09	118.89	117.19	-1.7
351	42.26	42.77	0.51	115.83	114.26	-1.57
352	50.77	48.35	-2.43	103.63	102.54	-1.09
353	50.19	53.89	3.7	103.45	102.54	-0.91
354	46.52	47.45	0.92	100	99.61	-0.39
355	42.89	44.07	1.19	100.08	102.54	2.46
356	46.91	47.85	0.94	103.39	99.61	-3.78
357	49.82	49.99	0.17	102.21	102.54	0.32
358	45.7	46.21	0.51	95.85	96.68	0.83
359	43.36	43.41	0.05	97.46	96.68	-0.78
360	46.27	46.38	0.11	95.47	93.75	-1.72
361	46.29	46.93	0.64	96.77	96.68	-0.09
362	45.22	45.46	0.25	95.54	96.68	1.14
363	51.82	49.32	-2.51	87.78	87.89	0.11
364	51.7	51.27	-0.43	81.08	82.03	0.95
365	49.28	49.07	-0.22	85.11	84.96	-0.15
366	52.83	52.72	-0.1	84.15	84.96	0.81
367	42.76	44.59	1.83	81.97	84.96	2.99
368	48.8	46.58	-2.22	78.12	82.03	3.91

## Sheet: Record 2
2-s window no.	Depth GS	Depth Est	Depth error	Rate GS	Rate Est	Rate error
1	42.46	42.92	0.46	104.05	99.61	-4.44
2	41.99	40.78	-1.2	97.72	99.61	1.89
3	40.26	37.51	-2.75	99.92	99.61	-0.31
4	41.27	42.74	1.47	103.69	102.54	-1.15
5	39.97	39.39	-0.59	102.21	102.54	0.32
6	37.68	40.4	2.72	104.47	105.47	1
7	40.13	39.87	-0.26	105.54	105.47	-0.07
8	38.87	39.19	0.32	108.96	108.4	-0.56
9	41.82	42.18	0.36	107.72	108.4	0.68
10	44.86	48.35	3.49	106.76	102.54	-4.22
11	44.15	45.41	1.26	105.17	105.47	0.3
12	41.96	43.07	1.11	106.64	105.47	-1.17
13	40.17	38.6	-1.57	109.39	111.33	1.94
14	39.92	39.19	-0.73	104.05	105.47	1.42
15	37.05	39.97	2.91	104.08	102.54	-1.54
16	40.06	40.65	0.59	105.39	105.47	0.08
17	41.33	42.7	1.36	108.11	108.4	0.29
18	37.3	37.73	0.43	104.17	105.47	1.3
19	35.65	35.79	0.14	100	99.61	-0.39
20	37.1	38.7	1.6	108.7	108.4	-0.3
21	39.78	38.9	-0.88	105.57	108.4	2.83
22	37.87	37.26	-0.61	100.17	102.54	2.37
23	37	36.37	-0.63	105.26	105.47	0.21
24	36.53	38.14	1.61	105.45	102.54	-2.91
25	37.57	37.6	0.03	106.95	108.4	1.45
26	37.97	39.51	1.54	100.33	99.61	-0.73
27	34.99	34.53	-0.47	104.65	105.47	0.82
28	35.23	34.94	-0.29	109.09	108.4	-0.69
29	40.84	41.08	0.24	105.32	105.47	0.14
30	41.41	43.26	1.85	108.11	105.47	-2.64
31	44.48	45.63	1.15	109.09	108.4	-0.69
32	43.3	44.85	1.55	103	102.54	-0.47
33	44.36	46.8	2.44	102.16	99.61	-2.55
34	43.67	43.57	-0.11	100.67	102.54	1.87
35	43.64	44.14	0.5	105.88	105.47	-0.41
36	41.13	42.62	1.49	104.35	102.54	-1.81
37	43.35	43.65	0.3	107.78	105.47	-2.32
38	45.94	48.08	2.14	104.35	105.47	1.12
39	40.35	40.35	0.01	106.82	105.47	-1.36
40	39.69	41.42	1.73	107.14	105.47	-1.67
41	39.94	41.97	2.03	107.02	105.47	-1.55
42	41.02	41.81	0.79	109.69	108.4	-1.29
43	36.46	38.49	2.03	110.4	108.4	-2
44	37.65	39.15	1.5	109.76	108.4	-1.36
45	37.21	39.73	2.52	106.86	105.47	-1.39
46	37.72	38.68	0.96	107.14	105.47	-1.67
47	38.4	39.24	0.84	107.78	108.4	0.61
48	41	42.72	1.72	109.09	108.4	-0.69
49	47.4	48.72	1.32	108.43	108.4	-0.04
50	39.74	38.59	-1.15	115.38	117.19	1.8
51	38.74	37.98	-0.77	110.09	111.33	1.24
52	35.68	36.49	0.81	110.97	111.33	0.35
53	39.17	42.02	2.85	108.43	108.4	-0.04
54	42.32	40.52	-1.8	116.43	117.19	0.76
55	38.12	35.94	-2.18	116.5	117.19	0.68
56	39.43	40.09	0.66	113.21	114.26	1.05
57	39.15	41.39	2.24	107.78	105.47	-2.32
58	35.8	36.09	0.29	115.38	111.33	-4.06
59	37.46	37.33	-0.13	108.11	108.4	0.29
60	37.13	37.53	0.39	107.78	108.4	0.61
61	41.41	43.1	1.69	107.14	108.4	1.26
62	40.1	40.09	-0.01	103.45	102.54	-0.91
63	41.13	43.69	2.56	109.09	108.4	-0.69
64	40.42	39.63	-0.79	112.36	111.33	-1.03
65	44.71	46.9	2.19	110.43	108.4	-2.03
66	44.14	44.5	0.36	111.8	111.33	-0.47
67	44.33	45.89	1.56	110.19	108.4	-1.79
68	48.43	47.37	-1.07	110.02	111.33	1.3
69	42.97	42.4	-0.57	110.16	111.33	1.17
70	44.64	44.95	0.31	111.42	111.33	-0.09
71	44.36	43.35	-1.02	111.11	114.26	3.15
72	45.81	46.44	0.63	106.32	108.4	2.08
73	45.68	46.11	0.42	108.7	108.4	-0.3
74	44.42	43.7	-0.72	104.53	105.47	0.94
75	47.03	47.31	0.27	109.19	108.4	-0.79
76	49.82	52.98	3.16	115.09	111.33	-3.76
77	50.38	48.23	-2.15	112.5	114.26	1.76
78	49.95	50.47	0.52	113.35	111.33	-2.02
79	45.21	43.66	-1.55	106.45	105.47	-0.98
80	40.77	39.69	-1.07	104.53	105.47	0.94
81	40.48	39	-1.49	107.46	108.4	0.94
82	43.83	42.34	-1.49	105.82	105.47	-0.35
83	45.67	43.82	-1.85	104.05	108.4	4.35
84	42.49	42.64	0.15	114.07	111.33	-2.74
85	41.94	42.05	0.11	107.78	105.47	-2.32
86	44.23	42.73	-1.5	109.22	111.33	2.1
87	42.46	39.33	-3.13	109.76	114.26	4.5
88	41.84	42.42	0.58	106.01	105.47	-0.54
89	40.68	42.28	1.6	113.74	111.33	-2.42
90	41.26	42.32	1.06	107.78	108.4	0.61
91	44.65	45.13	0.48	106.38	105.47	-0.91
92	42.56	42.78	0.22	109.22	108.4	-0.82
93	46.13	45.04	-1.09	107.53	108.4	0.87
94	46.98	47.37	0.39	109.09	108.4	-0.69
95	43.73	43.41	-0.32	105.02	105.47	0.45
96	45.38	46.58	1.21	105.26	105.47	0.21
97	47.16	48.05	0.9	105.88	105.47	-0.41
98	44.45	46.75	2.3	103.81	102.54	-1.27
99	51.51	53.39	1.88	105.32	105.47	0.14
100	51.47	52.19	0.71	106.19	105.47	-0.73
101	48.65	50.6	1.95	101.69	99.61	-2.09
102	48.62	47.12	-1.51	108.11	108.4	0.29
103	49.68	49.92	0.23	104.65	102.54	-2.11
104	48.43	48.54	0.11	105.73	105.47	-0.26
105	47.14	49.43	2.29	105.82	102.54	-3.28
106	49.04	51.34	2.3	112.92	111.33	-1.6
107	46.6	47.48	0.88	112.5	111.33	-1.17
108	42.95	42.9	-0.06	107.24	108.4	1.16
109	43.01	41.66	-1.35	109.09	111.33	2.24
110	47.3	46.39	-0.91	106.19	105.47	-0.73
111	50.78	52.41	1.63	103.69	102.54	-1.15
112	46.45	47.85	1.4	102.48	102.54	0.06
113	43.84	46	2.17	103.87	105.47	1.6
114	43.41	40.04	-3.36	111.87	111.33	-0.54
115	49.68	50.16	0.49	104.99	105.47	0.48
116	47.89	47.58	-0.31	105.88	105.47	-0.41
117	47.34	46.5	-0.83	103.81	105.47	1.66
118	44.54	43.02	-1.52	103.57	105.47	1.9
119	44.88	45.81	0.92	104.35	102.54	-1.81
120	43.6	44.89	1.29	103.93	102.54	-1.39
121	46.11	44.78	-1.32	106.19	105.47	-0.73
122	45.83	45.79	-0.04	103.87	105.47	1.6
123	47.04	46.25	-0.8	105.36	105.47	0.11
124	44.8	43.18	-1.62	105.76	105.47	-0.29
125	42.81	41.36	-1.45	105.17	105.47	0.3
126	45.18	44.92	-0.26	105.88	105.47	-0.41
127	45.32	46.52	1.2	113.71	117.19	3.48
128	41.27	39.28	-1.99	106.19	108.4	2.2
129	40.59	39.87	-0.72	101.58	105.47	3.89
130	37.69	37.48	-0.21	101.69	102.54	0.84
131	40.28	40.1	-0.17	108.76	105.47	-3.29
132	40.26	40.28	0.02	107.33	105.47	-1.87
133	44.34	43.89	-0.45	110.16	111.33	1.17
134	40.23	40.09	-0.14	108.21	108.4	0.19
135	39.71	38.23	-1.48	105.88	105.47	-0.41
136	35.39	34.59	-0.8	107.82	108.4	0.58
137	35.92	35.51	-0.41	106.7	105.47	-1.23
138	31.89	28.95	-2.95	109.69	114.26	4.57
139	35.26	37.54	2.28	106.19	105.47	-0.73
140	34.44	34.65	0.21	108.3	108.4	0.1
141	32.18	33.09	0.91	110.5	108.4	-2.1
142	38.71	39.22	0.51	106.7	105.47	-1.23
143	43.77	43.12	-0.65	111.11	111.33	0.22
144	40.83	41.82	0.99	108.7	108.4	-0.3
145	41.83	41.83	0	109.09	108.4	-0.69
146	41.34	41.51	0.17	101.78	99.61	-2.17
147	40.9	40.55	-0.35	110.57	111.33	0.76
148	40.51	40.86	0.36	110.43	111.33	0.9
149	40.84	41.15	0.3	111.21	111.33	0.11
150	42.23	41.46	-0.77	112.71	114.26	1.55
151	40.99	41	0.01	102.92	102.54	-0.38
152	38.67	38.41	-0.25	106.76	105.47	-1.29
153	37.48	35.67	-1.81	103.87	105.47	1.6
154	37.54	37.26	-0.27	106.19	108.4	2.2
155	37.05	36.33	-0.73	109.09	111.33	2.24
156	33.01	31.02	-1.99	104.44	108.4	3.96
157	36.22	35.04	-1.18	114.65	117.19	2.54
158	37.07	35.62	-1.46	107.14	108.4	1.26
159	38.37	38.59	0.22	105.82	105.47	-0.35
160	38	37.27	-0.73	107.78	108.4	0.61
161	35.63	37.67	2.04	110.63	108.4	-2.23
162	39.72	40.05	0.33	110.09	108.4	-1.69
163	37.6	38.19	0.59	109.16	105.47	-3.69
164	34.32	35.16	0.84	110.84	108.4	-2.44
165	34.66	35.04	0.37	114.39	111.33	-3.07
166	35.55	33.45	-2.1	106.7	111.33	4.63
167	30.57	29.86	-0.71	115.27	114.26	-1.02
168	29.57	30.72	1.15	116.88	117.19	0.3
169	31.48	32.03	0.55	110.43	111.33	0.9
170	24.25	23.55	-0.7	102.92	99.61	-3.31
171	26.55	25.59	-0.96	116.96	117.19	0.23
172	33.78	33.49	-0.29	116.13	117.19	1.06
173	30.19	29.98	-0.21	116.58	117.19	0.61
174	33.2	34.21	1	112.08	114.26	2.18
175	31.89	31.09	-0.8	105.88	102.54	-3.34
176	38.25	38.42	0.17	106.45	108.4	1.95
177	35.53	35.64	0.11	111.11	111.33	0.22
178	32.1	30.16	-1.94	112.5	111.33	-1.17
179	32.11	30.27	-1.83	114.36	117.19	2.83
180	41.06	40.78	-0.28	98.36	99.61	1.25
181	39.75	40.52	0.77	106.45	105.47	-0.98
182	39.62	40.4	0.78	105.45	105.47	0.02
183	38.34	38.69	0.35	102.8	102.54	-0.26
184	39.54	40.1	0.56	103.45	102.54	-0.91
185	38.63	37.04	-1.59	106.51	108.4	1.89
186	34.79	33.9	-0.89	107.14	108.4	1.26
187	32.18	32.24	0.06	108.37	108.4	0.03
188	31.74	31.35	-0.39	107.14	105.47	-1.67
189	33.91	35.42	1.51	106.19	105.47	-0.73
190	28.78	28.44	-0.34	125.87	125.98	0.1
191	27.17	26.96	-0.21	120.81	117.19	-3.62
192	40.92	41	0.08	105.51	105.47	-0.04
193	42.07	41.97	-0.1	104.53	105.47	0.94
194	37.21	39.49	2.28	110.57	108.4	-2.17
195	39.77	39.06	-0.71	104.35	105.47	1.12
196	39.15	40.51	1.36	103.33	102.54	-0.79
197	38.71	37.33	-1.37	104.62	105.47	0.85
198	38.4	41.06	2.67	101.12	99.61	-1.51
199	38.36	37.97	-0.39	105.26	105.47	0.21
200	39.69	40.32	0.62	100.56	102.54	1.98
201	38.56	36.58	-1.98	101.69	102.54	0.84
202	39.61	40.52	0.91	111.11	108.4	-2.71
203	38.28	38.29	0.02	115.38	114.26	-1.13
204	35.9	32.38	-3.53	113.21	111.33	-1.88
205	37.9	38.11	0.21	110.43	108.4	-2.03
206	35.32	35.54	0.22	104.35	105.47	1.12
207	32.81	31.62	-1.19	105.88	108.4	2.52
208	33.08	34.22	1.14	100.84	99.61	-1.23
209	34.89	33.58	-1.31	107.78	111.33	3.54
210	33.32	33.59	0.27	106.86	105.47	-1.39
211	36.03	34.64	-1.39	104.23	105.47	1.24
212	35.9	37.8	1.9	102.56	102.54	-0.03
213	35.12	34.05	-1.07	105.45	105.47	0.02
214	35.61	35.27	-0.34	101.69	102.54	0.84
215	34.17	33.59	-0.58	101.64	102.54	0.9
216	33.68	33.77	0.09	102.56	102.54	-0.03
217	32.99	32.37	-0.62	107.14	108.4	1.26
218	33.84	33.14	-0.7	107.14	108.4	1.26
219	32.67	32.48	-0.19	112.5	114.26	1.76
220	32.4	32.36	-0.04	108.43	108.4	-0.04
221	32.33	32.31	-0.02	108.89	108.4	-0.49
222	30.01	28.32	-1.7	105.88	108.4	2.52
223	33.7	33.68	-0.02	106.19	105.47	-0.73
224	31.74	31.61	-0.13	107.78	108.4	0.61
225	64.04	63.84	-0.2	146.52	143.55	-2.97
226	67.96	67.06	-0.9	144.93	143.55	-1.37
227	53.51	55.67	2.16	149.81	149.41	-0.4
228	56.08	53.63	-2.45	152.96	155.27	2.31
229	55.44	54.83	-0.61	143.71	143.55	-0.16
230	47.56	45.08	-2.48	135.59	137.7	2.1
231	48.25	46.45	-1.8	135.54	134.77	-0.78
232	48.85	48.9	0.06	136.99	137.7	0.71
233	47.62	46.53	-1.09	138.46	137.7	-0.77
234	51.54	49.37	-2.17	136.75	137.7	0.94
235	50.48	51.37	0.89	136.36	134.77	-1.6
236	54.75	51.69	-3.07	133.33	134.77	1.43
237	48.39	47.35	-1.04	138.81	137.7	-1.11
238	52.07	49.23	-2.84	132.26	131.84	-0.42
239	48.45	48.05	-0.4	142.69	140.63	-2.06
240	46.41	46.09	-0.32	140.73	140.63	-0.11
241	48.25	47.37	-0.89	152.77	152.34	-0.43
242	53.92	52.73	-1.19	155.04	155.27	0.23
243	53.28	51.79	-1.5	144.93	146.48	1.56
244	54.19	56.23	2.04	141.43	140.63	-0.8
245	50.76	55.3	4.54	146.7	146.48	-0.21
246	54.76	54.53	-0.24	142.69	140.63	-2.06
247	44.77	47.8	3.03	145.51	149.41	3.9
248	54.3	53.88	-0.42	148.61	146.48	-2.12
249	54.41	55.99	1.58	139.78	137.7	-2.08
250	53.67	51.92	-1.76	138.65	140.63	1.98
251	53.17	51.07	-2.1	137.61	140.63	3.01
252	44.81	43.98	-0.82	141.93	143.55	1.63
253	42.31	42.65	0.34	137.72	137.7	-0.02
254	50.31	51.32	1.01	120.48	120.12	-0.36
255	59.48	59.58	0.1	119.68	120.12	0.44
256	58.92	60.64	1.72	125	123.05	-1.95
257	51.16	49.25	-1.91	121.13	125.98	4.85
258	51.27	55.42	4.15	122.28	120.12	-2.17
259	60.99	64.4	3.41	122.53	120.12	-2.42
260	50.11	50.23	0.13	121.79	120.12	-1.67
261	51.3	50.61	-0.69	118.66	120.12	1.46
262	55.75	55.25	-0.5	119.6	120.12	0.52
263	61.69	62.21	0.52	120.97	120.12	-0.85
264	58.91	60.45	1.54	125.7	123.05	-2.65
265	48.37	49.51	1.14	125.07	125.98	0.91
266	49.01	43.99	-5.02	125.26	128.91	3.65
267	58.64	58.61	-0.03	122.78	120.12	-2.67
268	56.5	61.3	4.8	125.96	125.98	0.01
269	64.82	65.97	1.15	120	120.12	0.12
270	54.43	56.38	1.95	124.91	123.05	-1.87
271	46.24	44.42	-1.82	126.05	128.91	2.86
272	53.62	52.77	-0.85	122.12	120.12	-2
273	46.25	45.98	-0.27	124.14	123.05	-1.09
274	49.65	48.88	-0.78	121.54	120.12	-1.42
275	44.9	46.24	1.34	119.13	123.05	3.92
276	53.15	53.4	0.26	121.13	123.05	1.92
277	45.76	46.82	1.06	118.19	120.12	1.93
278	46.87	48.17	1.3	111.32	111.33	0.01
279	52.91	49.7	-3.22	118.58	120.12	1.54
280	50.1	49.48	-0.62	121.29	120.12	-1.18
281	48.91	48.84	-0.07	126.14	125.98	-0.16
282	44.01	45.59	1.57	128.39	125.98	-2.41
283	42.21	42.19	-0.02	118.89	120.12	1.23
284	45.31	46.71	1.4	127.66	125.98	-1.68
285	36.69	33.46	-3.23	126.14	125.98	-0.16
286	43.4	47.24	3.84	123.14	123.05	-0.09
287	36.61	36.17	-0.44	127.48	125.98	-1.5
288	43.26	47.15	3.88	124.14	123.05	-1.09
289	33.69	31.77	-1.92	127.48	128.91	1.43
290	38.17	34.31	-3.86	125.96	131.84	5.87
291	35.37	33.58	-1.78	131.77	131.84	0.06
292	35.48	35.08	-0.4	123.29	123.05	-0.24
293	45.04	43.68	-1.36	120	123.05	3.05
294	40.77	47.7	6.92	122.03	120.12	-1.92
295	37.82	33.01	-4.81	128.55	131.84	3.29
296	34.16	35.29	1.14	129.78	128.91	-0.87
297	44.51	45.83	1.32	120.08	120.12	0.04
298	41.49	41.21	-0.28	124.48	123.05	-1.43
299	36.63	37.56	0.94	127.84	125.98	-1.86
300	41.09	43.44	2.35	126.98	125.98	-1.01
301	31.66	31.07	-0.59	130.25	131.84	1.59
302	36.63	39.07	2.44	133.63	131.84	-1.79
303	35.2	34.11	-1.09	138.49	134.77	-3.72
304	32.69	30.56	-2.13	123.37	120.12	-3.25
305	36.4	37.1	0.71	125.35	125.98	0.63
306	30.08	28.09	-1.99	129.73	131.84	2.11
307	34.87	35.87	1	132.65	131.84	-0.81
308	37.46	41.79	4.33	131.43	128.91	-2.53
309	44.05	47.03	2.98	125.79	123.05	-2.74
310	30.3	28.38	-1.91	127.48	128.91	1.43
311	34.17	32.4	-1.77	125	128.91	3.91
312	29.27	29.49	0.22	116.66	117.19	0.53
313	28.98	27.36	-1.62	129.73	128.91	-0.82
314	29.99	28.28	-1.71	128.57	128.91	0.33
315	32	32.52	0.52	131.39	131.84	0.45
316	32.19	32.19	0	130.43	131.84	1.4
317	31.88	31.46	-0.41	131	131.84	0.83
318	36.87	34.07	-2.8	124.4	128.91	4.51
319	34.76	31.72	-3.03	118.42	117.19	-1.23
320	32.03	30.3	-1.73	124.4	128.91	4.51
321	30.79	31.54	0.75	127.57	125.98	-1.59
322	27.83	28.51	0.68	126.4	125.98	-0.43
323	31.17	29.87	-1.3	127.57	128.91	1.34
324	32.57	33.25	0.68	127.66	125.98	-1.68
325	31.92	31.28	-0.64	121.21	125.98	4.76
326	29.99	28.03	-1.96	127.57	125.98	-1.59
327	33.16	32.24	-0.92	129.22	128.91	-0.31
328	36.06	37.08	1.02	127.48	125.98	-1.5
329	37.45	36.02	-1.43	132.96	134.77	1.8
330	34.8	34.46	-0.34	131.87	131.84	-0.03
331	35.06	38.84	3.79	123.88	120.12	-3.76
332	33.63	35.2	1.57	121.7	120.12	-1.59
333	36.63	34.74	-1.89	122.45	123.05	0.6
334	32.29	33.29	1	120.81	120.12	-0.69
335	38.38	36.58	-1.81	122.45	123.05	0.6
336	36.3	35.06	-1.24	121.62	123.05	1.43
337	39.19	39.22	0.04	126.85	125.98	-0.87
338	35.19	34.57	-0.62	133.63	134.77	1.14
339	30.92	29.1	-1.83	137.14	134.77	-2.38
340	42.42	43.49	1.07	124.65	125.98	1.32
341	43.51	44.48	0.97	122.62	123.05	0.43
342	40.74	41	0.26	124.57	123.05	-1.52
343	43.37	44.42	1.05	123.63	123.05	-0.58
344	42.93	43.46	0.53	121.62	120.12	-1.5
345	47.49	49.51	2.02	128.55	125.98	-2.57
346	48.01	48.13	0.12	125	125.98	0.98
347	42.02	42.19	0.17	128.85	128.91	0.06
348	40.56	39.62	-0.95	126.14	125.98	-0.16
349	38.03	38.59	0.56	123.01	123.05	0.03
350	40.15	41.65	1.5	124.14	123.05	-1.09
351	40.7	41.83	1.13	120.97	120.12	-0.85
352	37.27	37.61	0.34	130.43	131.84	1.4
353	38.04	38.87	0.83	121.95	120.12	-1.83
354	37.2	36.84	-0.35	117.65	120.12	2.47
355	44.52	41.48	-3.04	121.62	123.05	1.43
356	34.34	32.88	-1.47	125.17	125.98	0.8
357	40.28	41.01	0.73	122.95	120.12	-2.83
358	35.45	35.87	0.42	124.57	123.05	-1.52
359	37.39	40.23	2.84	130.06	125.98	-4.08
360	44.86	46.85	1.99	122.87	123.05	0.18
361	42.71	41.44	-1.27	133.14	134.77	1.63
362	46.76	44.14	-2.62	129.87	131.84	1.97
363	43.99	45.69	1.7	126.65	125.98	-0.67
364	46.22	43.96	-2.25	128.57	128.91	0.33
365	55.6	52.27	-3.33	124.05	125.98	1.92
366	52.12	51.11	-1.01	124.05	123.05	-1.01
367	51.61	51.48	-0.12	129.59	131.84	2.25
368	51.25	53.03	1.78	123.39	123.05	-0.35
369	54.75	54.75	0	128.39	128.91	0.52
370	49.77	47.09	-2.68	123.46	123.05	-0.41
371	49.26	48.6	-0.66	130.62	131.84	1.21
372	46.99	48.23	1.24	126.58	125.98	-0.61
373	44.04	39.4	-4.63	131.39	131.84	0.45
374	45.01	45.67	0.66	129.12	128.91	-0.22
375	44.8	45.73	0.93	126.58	125.98	-0.61
376	44.71	44.42	-0.3	132.16	131.84	-0.32
377	44.89	44.77	-0.12	127.57	128.91	1.34
378	48.9	47.9	-1	126.25	125.98	-0.27
379	46.47	43.49	-2.98	128.3	128.91	0.61
380	43.49	43.13	-0.36	131.58	131.84	0.26
381	42.71	46.37	3.66	128.27	123.05	-5.23
382	38.6	37	-1.59	125.17	123.05	-2.13
383	50.97	50.43	-0.54	131.39	131.84	0.45
384	45.81	45.75	-0.05	128.3	128.91	0.61
385	40.64	42.65	2.01	132.96	131.84	-1.13
386	42.09	42.59	0.51	133.04	134.77	1.73
387	42.99	42.43	-0.55	127.66	128.91	1.25
388	45.51	47.78	2.26	127.73	125.98	-1.75
389	39.05	40.61	1.57	125.44	125.98	0.54
390	31.04	30.64	-0.4	151.71	155.27	3.57
391	43.84	39.98	-3.86	119.44	125.98	6.53
392	44.15	43.03	-1.12	129.4	128.91	-0.5
393	52.45	53.54	1.09	127.39	125.98	-1.41
394	47	49.47	2.47	121.79	123.05	1.26
395	40.8	40.39	-0.41	136.47	134.77	-1.7
396	43.01	43.92	0.91	134.08	131.84	-2.24
397	42.97	46.08	3.11	122.7	120.12	-2.58
398	49.57	57.42	7.85	124.31	120.12	-4.19
399	51.97	56.25	4.28	125.59	123.05	-2.54
400	47.56	48.57	1	138.14	137.7	-0.45
401	42.57	38.83	-3.75	142.18	143.55	1.37
402	42.91	46.55	3.63	133.63	134.77	1.14
403	44.11	44.88	0.77	130.91	131.84	0.93
404	39.72	39.71	0	134.53	134.77	0.24
405	40.87	39.61	-1.26	137.83	137.7	-0.13
406	39.9	39.23	-0.67	134.91	134.77	-0.14
407	38.5	38.26	-0.23	132.84	134.77	1.92
408	39.55	38.61	-0.94	135.98	137.7	1.72
409	39.08	39.11	0.02	134.33	134.77	0.44
410	39.51	35.35	-4.15	134.15	137.7	3.54
411	49.12	52.16	3.04	127.93	125.98	-1.96
412	39.58	41.89	2.31	131.58	131.84	0.26
413	35.41	33.78	-1.63	138.14	140.63	2.48
414	37.82	40.28	2.46	139.37	134.77	-4.61
415	40.68	40.66	-0.02	136.52	134.77	-1.75
416	42.63	41.14	-1.49	136.67	137.7	1.02
417	40.71	42.71	2.01	136.67	137.7	1.02
418	33.18	30.73	-2.45	140.35	143.55	3.2
419	39.91	40.14	0.23	138.57	137.7	-0.87
420	41.54	39.82	-1.72	139.94	140.63	0.68
421	39.16	41.08	1.93	134.13	134.77	0.64
422	39.39	38.32	-1.07	137.77	137.7	-0.08
423	37.31	35.81	-1.5	134.33	134.77	0.44
424	38.78	38.47	-0.31	132.52	128.91	-3.62
425	35.44	34.56	-0.89	134.83	134.77	-0.07
426	43.47	46.23	2.76	123.29	123.05	-0.24
427	41.57	43.47	1.9	129.66	128.91	-0.75
428	37.98	39.63	1.65	127.66	128.91	1.25
429	34.38	31.29	-3.09	125.35	125.98	0.63
430	37.85	37.65	-0.19	136.36	137.7	1.33
431	36.81	38.43	1.62	132.84	131.84	-1.01
432	39.29	40.57	1.28	127.73	128.91	1.18
433	42.64	42.11	-0.53	127.21	128.91	1.7
434	39.44	34	-5.43	134.83	134.77	-0.07
435	42.23	43.38	1.15	122.78	123.05	0.26
436	50.92	54.13	3.2	124.05	123.05	-1.01
437	48.23	47.06	-1.17	129.87	128.91	-0.96
438	52.77	54.34	1.57	125.92	125.98	0.06
439	48.85	49.76	0.91	126.67	128.91	2.23
440	52.01	51.8	-0.22	122.28	123.05	0.76
441	43.48	45.28	1.8	123.12	125.98	2.86
442	48.09	49.11	1.01	133.23	131.84	-1.4
443	42.69	43.42	0.74	128.41	125.98	-2.43
444	58.02	55.82	-2.2	125.96	128.91	2.94
445	52.94	53.44	0.5	129.22	125.98	-3.24
446	60.82	53.32	-7.51	122.76	123.05	0.28
447	48.8	49.49	0.69	125.09	125.98	0.89
448	47.89	47.49	-0.4	131.58	131.84	0.26
449	49.94	47.85	-2.09	128.48	131.84	3.36
450	53.88	53.17	-0.71	123.63	123.05	-0.58
451	46.95	46.37	-0.58	115.53	117.19	1.65
452	40.14	38.75	-1.39	124.57	125.98	1.41
453	58.8	55.71	-3.09	120.48	123.05	2.56
454	55.31	56.91	1.59	118.89	120.12	1.23
455	56.28	56.77	0.49	122.62	123.05	0.43
456	57.66	59.53	1.87	117.65	117.19	-0.46
457	50.08	50.8	0.73	120.24	120.12	-0.12
458	50.79	51.01	0.23	116.2	114.26	-1.95
459	47.9	50.06	2.16	117.96	117.19	-0.77
460	26.83	27.75	0.93	133.85	134.77	0.91
461	23.97	21.93	-2.04	138.36	143.55	5.2
462	29.29	29.57	0.29	136.13	137.7	1.56
463	29.77	28.88	-0.89	160.26	158.2	-2.05
464	22.04	21.01	-1.03	172.54	172.85	0.31
465	29.05	30.43	1.38	97.56	99.61	2.05
466	32.34	30.57	-1.76	98.36	99.61	1.25
467	34.94	34.35	-0.58	95.24	93.75	-1.49

## Sheet: Record 3
2-s window no.	Depth GS	Depth Est	Depth error	Rate GS	Rate Est	Rate error
1	42.84	42.76	-0.08	102.86	105.47	2.61
2	44.46	42.13	-2.34	99.92	99.61	-0.31
3	40.3	41.26	0.95	90.5	90.82	0.32
4	40.5	37.06	-3.45	95.16	93.75	-1.41
5	40.92	40.51	-0.41	97.56	96.68	-0.88
6	45.2	43.24	-1.96	95.24	96.68	1.44
7	43.71	43.5	-0.21	91.6	90.82	-0.78
8	41.77	41.72	-0.04	93.75	93.75	0
9	44.12	45.36	1.25	90.91	87.89	-3.02
10	45.01	45.66	0.65	91.05	90.82	-0.23
11	45.64	45.49	-0.15	95.16	93.75	-1.41
12	44.41	43.04	-1.37	92.31	93.75	1.44
13	45.52	43.67	-1.85	93.75	93.75	0
14	45.85	44.41	-1.44	92.31	90.82	-1.49
15	43.97	40.88	-3.09	86.96	90.82	3.86
16	42.6	40.35	-2.25	85.71	84.96	-0.75
17	44.59	43.96	-0.63	84.51	84.96	0.45
18	44.76	44.38	-0.38	88.24	87.89	-0.34
19	45.62	47.69	2.07	87.59	84.96	-2.63
20	45.98	44.3	-1.68	90.91	93.75	2.84
21	44.38	46.12	1.74	85.11	84.96	-0.15
22	45.59	43.53	-2.06	92.31	93.75	1.44
23	42.03	41.52	-0.51	85.11	84.96	-0.15
24	41.93	40.77	-1.15	82.76	82.03	-0.73
25	40.38	40.63	0.26	81.63	82.03	0.4
26	41.09	39.03	-2.06	85.71	87.89	2.18
27	43.75	38.87	-4.89	86.33	84.96	-1.37
28	42.82	40.15	-2.67	93.02	96.68	3.66
29	43.97	42.91	-1.06	91.6	90.82	-0.78
30	45.87	46.49	0.63	88.24	87.89	-0.34
31	46.74	45.45	-1.29	88.89	90.82	1.93
32	46.01	48.62	2.61	83.92	82.03	-1.88
33	46.53	48.19	1.67	87.59	84.96	-2.63
34	43.07	42.41	-0.66	93.75	93.75	0
35	43.15	41.92	-1.23	95.24	96.68	1.44
36	43.55	42.44	-1.11	95.24	93.75	-1.49
37	44.64	43.93	-0.71	87.59	87.89	0.3
38	44.81	44.14	-0.67	88.24	87.89	-0.34
39	46.18	43.92	-2.26	86.33	87.89	1.56
40	44.38	41.61	-2.77	87.59	90.82	3.23
41	43.68	41.95	-1.73	86.96	87.89	0.93
42	42.41	42.31	-0.09	83.92	84.96	1.04
43	42.8	42.69	-0.11	89.55	87.89	-1.66
44	45.82	47.81	1.99	92.31	90.82	-1.49
45	46.51	47.45	0.94	94.49	93.75	-0.74
46	43.74	44.67	0.93	88.24	87.89	-0.34
47	43.79	44.08	0.3	85.71	84.96	-0.75
48	41.75	41.73	-0.03	86.33	87.89	1.56
49	42.49	41.46	-1.03	90.23	90.82	0.59
50	43.32	43.44	0.12	90.91	90.82	-0.09
51	42.53	43.33	0.81	87.46	87.89	0.43
52	42.13	39.51	-2.63	88.24	87.89	-0.34
53	42.1	44.55	2.45	82.19	79.1	-3.09
54	42.81	40.24	-2.57	86.33	87.89	1.56
55	38.14	38.31	0.16	80	76.17	-3.83
56	37.8	34.99	-2.81	94.49	96.68	2.19
57	39.55	37.48	-2.08	93.02	93.75	0.73
58	40.19	40.55	0.35	92.31	90.82	-1.49
59	39.79	39.16	-0.63	85.11	84.96	-0.15
60	42.2	40.58	-1.62	88.89	90.82	1.93
61	43.83	43.13	-0.7	86.96	87.89	0.93
62	46.08	47.68	1.59	90.91	90.82	-0.09
63	42.74	44.33	1.6	89.55	87.89	-1.66
64	42.84	38.91	-3.93	85.71	87.89	2.18
65	43.34	41.76	-1.58	86.33	87.89	1.56
66	44.73	43.02	-1.71	83.33	84.96	1.63
67	40.87	37.94	-2.93	88.24	90.82	2.59
68	41.79	40.63	-1.16	93.26	93.75	0.49
69	41.43	42.53	1.09	89.55	87.89	-1.66
70	42.09	40.74	-1.35	90.23	90.82	0.59
71	39.22	37.03	-2.19	85.11	84.96	-0.15
72	39.3	38.8	-0.49	88.89	87.89	-1
73	37.67	35.27	-2.4	88.24	87.89	-0.34
74	35.89	37.87	1.98	85.71	84.96	-0.75
75	36.43	38.62	2.19	86.33	84.96	-1.37
76	39.28	37.91	-1.37	86.96	87.89	0.93
77	38.83	38.67	-0.15	83.33	84.96	1.63
78	38.38	36.93	-1.46	82.76	84.96	2.2
79	42.03	42.2	0.17	86.33	84.96	-1.37
80	41.23	40.34	-0.9	87.59	87.89	0.3
81	39.54	37.14	-2.4	86.33	87.89	1.56
82	36.12	35.09	-1.04	93.02	93.75	0.73
83	36.79	35.42	-1.37	92.31	93.75	1.44
84	37.18	37.78	0.59	88.89	87.89	-1
85	38.02	36.77	-1.25	87.59	87.89	0.3
86	36.49	36.35	-0.14	87.59	87.89	0.3
87	43.74	43.43	-0.3	88.89	87.89	-1
88	42.74	41.38	-1.36	90.91	90.82	-0.09
89	46.36	49.64	3.28	105.7	102.54	-3.16
90	44.36	45.48	1.12	107.14	105.47	-1.67
91	42.25	42.92	0.67	101.12	99.61	-1.51
92	43.18	43.88	0.71	99.92	99.61	-0.31
93	41.37	40.79	-0.58	100	99.61	-0.39
94	40.94	41.01	0.07	96.77	96.68	-0.09
95	41.15	39.29	-1.85	97.56	99.61	2.05
96	38.72	37.69	-1.03	97.56	99.61	2.05
97	37.39	37.53	0.14	94.49	93.75	-0.74
98	41.38	42.8	1.42	94.49	93.75	-0.74
99	39.15	39.2	0.06	97.3	96.68	-0.62
100	38.88	37.39	-1.49	100	99.61	-0.39
101	38.21	36.93	-1.28	99.17	99.61	0.44
102	37.24	37.96	0.71	93.75	93.75	0
103	36.41	36.28	-0.13	93.02	93.75	0.73
104	36.84	36.22	-0.62	96.31	96.68	0.37
105	39.56	38.56	-0.99	98.44	99.61	1.17
106	40.66	39.71	-0.95	99.17	99.61	0.44
107	43.61	42.44	-1.17	102.92	105.47	2.55
108	44.35	43.2	-1.15	102.56	102.54	-0.03
109	43.22	42.32	-0.91	102.39	102.54	0.15
110	40.88	39.63	-1.25	100.61	102.54	1.92
111	38.95	38.21	-0.74	101.69	102.54	0.84
112	34.84	34.6	-0.24	105.26	105.47	0.21
113	41.73	42.99	1.26	103.81	102.54	-1.27
114	39.92	39.17	-0.75	103.99	105.47	1.48
115	38.59	36.92	-1.67	102.56	102.54	-0.03
116	38.87	37.49	-1.38	99.17	99.61	0.44
117	41.73	39.47	-2.26	106.19	105.47	-0.73
118	37.98	39.12	1.14	100.61	99.61	-1.01
119	38.83	37.41	-1.42	100.84	102.54	1.7
120	44.23	44.62	0.38	104.05	102.54	-1.51
121	40.98	39.75	-1.23	104.35	105.47	1.12
122	39.83	38.47	-1.36	104.35	105.47	1.12
123	38.59	39.05	0.47	99.5	99.61	0.11
124	36.73	37.14	0.41	100.5	99.61	-0.89
125	35.4	33.33	-2.07	101.52	102.54	1.02
126	35.12	35.61	0.49	104.26	102.54	-1.72
127	37.28	38.06	0.78	102.48	102.54	0.06
128	32.83	33.91	1.07	104.65	105.47	0.82
129	31.57	32.19	0.62	111.66	108.4	-3.26
130	24.78	25.04	0.25	119.92	123.05	3.13
131	22.5	22.43	-0.07	120	120.12	0.12
132	29.48	28.01	-1.48	114.72	117.19	2.46
133	33.03	32.04	-0.99	105.94	108.4	2.45
134	45.71	45.44	-0.27	112.92	114.26	1.33
135	48.65	46.16	-2.49	113.78	114.26	0.48
136	38.76	42.74	3.99	113.21	111.33	-1.88
137	34.2	33.64	-0.56	108.99	108.4	-0.59
138	37.26	37.8	0.54	110.91	108.4	-2.51
139	43.87	42.88	-1	107.14	108.4	1.26
140	41.62	41.57	-0.05	104.35	102.54	-1.81
141	32.76	32.92	0.16	104.9	105.47	0.57
142	30.82	32.31	1.49	105.26	105.47	0.21
143	36.68	37.4	0.72	102.92	102.54	-0.38
144	38.22	37.08	-1.14	103.15	105.47	2.32
145	38.62	38.51	-0.11	105.54	105.47	-0.07
146	34.18	35.19	1	104.96	105.47	0.51
147	34.59	32.67	-1.92	100.84	102.54	1.7
148	36.3	36.37	0.07	107.4	111.33	3.93
149	35.93	36	0.07	107.14	105.47	-1.67
150	39.76	39.12	-0.64	109.96	111.33	1.37
151	41.58	41.16	-0.43	110.57	111.33	0.76
152	43.96	42.78	-1.18	108.11	108.4	0.29
153	41.1	40.99	-0.11	109.62	108.4	-1.22
154	38.79	38.75	-0.05	112.78	111.33	-1.45
155	34.82	32.64	-2.18	106.01	105.47	-0.54
156	31.99	31.11	-0.87	104.71	108.4	3.69
157	36.47	37.41	0.94	106.51	105.47	-1.04
158	37.54	34.53	-3.01	113.21	114.26	1.05
159	31.46	29.93	-1.53	120.97	123.05	2.08
160	24.8	24.67	-0.13	112.01	108.4	-3.61
161	22.87	21.76	-1.12	107.05	108.4	1.35
162	28.14	29.6	1.47	109.22	111.33	2.1
163	25.45	24.9	-0.55	110.43	108.4	-2.03
164	35.98	38.5	2.52	110.29	108.4	-1.9
165	31.06	31.73	0.67	112.78	114.26	1.48
166	29.62	26.61	-3.01	109.02	111.33	2.3
167	32.27	33.25	0.98	102.04	102.54	0.5
168	34.85	34.3	-0.56	106.57	108.4	1.83
169	29.4	29.41	0.01	110.09	108.4	-1.69
170	23.16	24.46	1.3	110.09	114.26	4.17
171	28.21	29.03	0.82	113.49	114.26	0.76
172	27.34	26.1	-1.23	106.1	108.4	2.3
173	23.03	25.21	2.18	108.17	108.4	0.23
174	30.71	31.55	0.84	111.52	111.33	-0.2
175	28.28	27.9	-0.38	93.24	87.89	-5.35
176	28.23	25.5	-2.73	114	117.19	3.19
177	27.36	27.58	0.22	119.92	117.19	-2.73
178	25.96	27.39	1.44	103.81	102.54	-1.27
179	23.94	24.04	0.1	107.78	102.54	-5.25
180	28.56	28.62	0.07	108.99	108.4	-0.59
181	31.28	32.37	1.09	115.16	117.19	2.02
182	31.71	30.93	-0.77	111.94	114.26	2.32
183	28.67	28.64	-0.03	105.54	105.47	-0.07
184	31.69	34.29	2.6	114.72	114.26	-0.46
185	25.22	25.43	0.2	111.59	111.33	-0.27
186	20.24	22.1	1.85	108.11	105.47	-2.64
187	21.77	22.16	0.38	114	114.26	0.26
188	26.99	27.46	0.48	107.33	105.47	-1.87
189	39.41	37.06	-2.35	126.49	128.91	2.41
190	34.03	32.31	-1.72	132.35	131.84	-0.52
191	40.92	43	2.08	118.11	117.19	-0.92
192	32.88	32.62	-0.26	126.05	128.91	2.86
193	28.59	25.96	-2.62	115.46	117.19	1.73
194	37.28	43.05	5.77	113.49	114.26	0.76
195	30.18	29.28	-0.91	122.28	123.05	0.76
196	29.97	29.76	-0.22	113.92	114.26	0.33
197	26.56	27.06	0.5	110.91	111.33	0.42
198	22.38	21.87	-0.51	96.88	99.61	2.73
199	20.45	23.37	2.92	96.7	93.75	-2.95
200	27.36	28.42	1.06	110.8	111.33	0.52
201	21.52	19.2	-2.32	100.95	99.61	-1.34
202	29.13	27.89	-1.24	102.3	108.4	6.1
203	37.18	36.6	-0.58	112.64	114.26	1.62
204	34.58	34.85	0.27	110.09	111.33	1.24
205	32.43	32.1	-0.33	113.1	111.33	-1.77
206	32.87	32.69	-0.19	115.68	117.19	1.51
207	32.64	31.43	-1.21	109.96	111.33	1.37
208	34.49	34.47	-0.02	114.43	114.26	-0.17
209	31.46	31.19	-0.27	114.5	114.26	-0.25
210	34.16	34.31	0.15	111.11	111.33	0.22
211	33.08	34.04	0.96	117.96	117.19	-0.77
212	35.36	35.2	-0.16	120.48	120.12	-0.36
213	33.36	32.67	-0.7	120.08	120.12	0.04
214	30.83	31.41	0.58	125.65	123.05	-2.61
215	31.96	31.06	-0.91	117.88	117.19	-0.69
216	31.68	33.24	1.56	115.53	114.26	-1.27
217	34.25	33.67	-0.58	122.45	120.12	-2.33
218	29.45	28.66	-0.79	114.14	114.26	0.12
219	24.16	23.74	-0.41	123.88	123.05	-0.83
220	32.53	32.13	-0.4	112.92	111.33	-1.6
221	34.7	35.36	0.66	113.21	111.33	-1.88
222	34.14	35.19	1.05	115.98	114.26	-1.72
223	35.57	33.56	-2.01	116.88	120.12	3.23
224	32.51	33.66	1.15	112.71	114.26	1.55
225	33.37	30.82	-2.55	108.6	111.33	2.73
226	37.68	44.87	7.18	104.65	102.54	-2.11
227	27.62	31.28	3.66	116.13	114.26	-1.87
228	25.98	26.03	0.05	102.92	105.47	2.55
229	33.22	32.51	-0.71	113.21	114.26	1.05
230	34.7	34.23	-0.47	115.83	114.26	-1.57
231	33.19	31.74	-1.45	117.19	117.19	0
232	31.65	30.18	-1.47	117.96	117.19	-0.77
233	34.84	33.27	-1.57	112.29	114.26	1.97
234	28.21	25.16	-3.05	111.11	117.19	6.08
235	28.86	27.82	-1.04	108.17	114.26	6.08
236	31.79	30.45	-1.34	111.52	111.33	-0.2
237	30.93	34.85	3.93	108.56	105.47	-3.1
238	27.71	27.18	-0.53	118.42	117.19	-1.23
239	31.43	32.31	0.88	113.42	114.26	0.84
240	30.08	29.99	-0.09	115.98	111.33	-4.65
241	34.65	34.53	-0.13	117.65	117.19	-0.46
242	27.9	29.12	1.22	119.44	120.12	0.67
243	27.94	26.27	-1.67	116.43	114.26	-2.17
244	27.26	24.87	-2.39	113.92	114.26	0.33
245	33.97	31.29	-2.68	116.73	117.19	0.46
246	28.21	26.69	-1.51	110.43	111.33	0.9
247	32.63	32.78	0.15	112.22	117.19	4.97
248	37.5	37.95	0.45	120	123.05	3.05
249	24.51	22.8	-1.71	112.04	114.26	2.21
250	36.71	33.67	-3.04	110.91	108.4	-2.51
251	31.6	27.19	-4.4	113.92	114.26	0.33
252	39.92	40.58	0.65	113.35	111.33	-2.02
253	31.85	38.39	6.54	112.04	111.33	-0.72
254	38.91	44.02	5.12	118.89	114.26	-4.63
255	50.24	49.28	-0.96	113.28	114.26	0.98
256	31.29	35.36	4.07	116.58	111.33	-5.25
257	35.48	32.79	-2.69	115.46	114.26	-1.2
258	30.29	31.41	1.12	116.2	114.26	-1.95
259	28.61	35.48	6.88	121.7	120.12	-1.59
260	52.68	48.87	-3.8	86.46	87.89	1.44
261	45.33	43.91	-1.42	83.45	82.03	-1.42
262	49.44	49.49	0.06	86.46	84.96	-1.49
263	56.59	50.77	-5.83	77.87	79.1	1.23
264	54.21	54.23	0.02	79.47	82.03	2.56
265	58.74	51.14	-7.6	86.46	87.89	1.44
266	57.01	59.85	2.84	89.82	87.89	-1.93
267	59.91	56.82	-3.09	95.31	96.68	1.37
268	58.62	56.95	-1.67	84.81	90.82	6.01
269	58.56	66.21	7.65	85.05	84.96	-0.09
270	48.92	47.07	-1.85	84.51	90.82	6.31
271	66.14	65.99	-0.16	85.65	84.96	-0.69
272	64.93	65.03	0.1	82.14	82.03	-0.1
273	75.96	72.69	-3.27	87.21	87.89	0.68
274	63.13	63.85	0.72	92.88	93.75	0.87
275	60.23	55.98	-4.25	88.63	90.82	2.19
276	56.27	56.68	0.41	89.62	87.89	-1.73
277	69.99	66.04	-3.95	90.23	96.68	6.45
278	61.31	65.66	4.35	90.98	87.89	-3.09
279	60.85	65.36	4.51	86.27	84.96	-1.31
280	61.75	61.29	-0.47	84.51	84.96	0.45
281	58.53	56.81	-1.72	86.64	87.89	1.25
282	62.54	69.05	6.51	87.85	84.96	-2.89
283	65.82	72.74	6.92	84.63	82.03	-2.59
284	60.57	57.49	-3.07	82.42	84.96	2.54
285	56.16	56.39	0.23	85.71	84.96	-0.75
286	47.88	48.29	0.41	86.89	87.89	1
287	52.57	49.79	-2.78	83.92	84.96	1.04
288	66.32	69.84	3.52	83.8	82.03	-1.77
289	57.02	52.84	-4.18	85.47	87.89	2.42
290	58.41	58.71	0.3	86.08	84.96	-1.12
291	54.33	53.06	-1.27	83.22	84.96	1.74
292	64	63.88	-0.13	83.28	82.03	-1.24
293	55.41	55.9	0.49	71.17	73.24	2.07
294	63.24	60.8	-2.45	83.74	84.96	1.22
295	59.2	65.5	6.3	82.87	79.1	-3.77
296	59.32	64.45	5.14	83.86	84.96	1.1
297	62.11	57.74	-4.38	90.5	90.82	0.32
298	52.54	53.45	0.91	84.99	87.89	2.9
299	55.96	59.65	3.69	126.49	123.05	-3.45
300	52.87	53.04	0.18	120	120.12	0.12
301	49.92	46.59	-3.33	120.81	123.05	2.24
302	49.07	47.87	-1.2	117.65	120.12	2.47
303	41.62	43.5	1.88	120.72	120.12	-0.61
304	50.75	52.84	2.08	123.37	123.05	-0.33
305	44.44	43.24	-1.2	126.25	125.98	-0.27
306	46.23	46.3	0.07	122.53	125.98	3.44
307	49.15	47.64	-1.51	122.12	120.12	-2
308	48.14	47.99	-0.15	122.53	123.05	0.51
309	46.72	45.71	-1.02	125.52	125.98	0.45
310	41.78	43.05	1.27	125.87	125.98	0.1
311	50.07	51.45	1.38	124.14	123.05	-1.09
312	50.71	48.77	-1.95	124.83	125.98	1.15
313	52.53	54.47	1.94	125.39	123.05	-2.34
314	39.81	46.93	7.12	129.78	125.98	-3.8
315	52.02	52.48	0.46	127.48	125.98	-1.5
316	58.53	55.83	-2.7	127.75	125.98	-1.77
317	48.76	48.74	-0.01	125.26	125.98	0.72
318	42.58	42.02	-0.55	129.96	128.91	-1.06
319	54.05	57.63	3.59	124.74	125.98	1.24
320	48.26	47.81	-0.46	126.94	125.98	-0.96
321	47.33	44.56	-2.77	125.35	125.98	0.63
322	48.52	49.01	0.49	123.8	125.98	2.18
323	44.33	46.41	2.08	127.21	125.98	-1.23
324	43.61	41.88	-1.72	126.12	125.98	-0.14
325	49.12	50.96	1.84	122.87	123.05	0.18
326	42.33	44.26	1.93	128.02	125.98	-2.05
327	40.84	43.34	2.5	127.84	125.98	-1.86
328	43.28	40.47	-2.81	128.07	131.84	3.77
329	49.03	49.95	0.92	126.32	125.98	-0.34
330	41.76	44.59	2.83	124.83	123.05	-1.78
331	41.61	40.95	-0.66	125.61	128.91	3.3
332	45.68	41.81	-3.87	127.39	125.98	-1.41
333	31.32	33.06	1.74	130.86	131.84	0.97
334	34.65	37.35	2.7	133.93	131.84	-2.09
335	40.36	38.99	-1.37	134.03	134.77	0.74
336	40.46	39.05	-1.41	129.22	128.91	-0.31
337	35.31	34.91	-0.4	127.93	128.91	0.97
338	40.14	40.7	0.56	127.66	128.91	1.25
339	34.93	34.54	-0.38	123.12	123.05	-0.07
340	40.09	39.59	-0.5	125.44	125.98	0.54
341	38.44	38.48	0.03	131.48	131.84	0.35
342	40.12	41.63	1.52	129.87	128.91	-0.96
343	39.22	39.69	0.47	128.76	128.91	0.15
344	38.81	39.1	0.29	128.48	125.98	-2.5
345	46.58	45.51	-1.07	123.46	123.05	-0.41
346	45.25	44.52	-0.74	126.4	125.98	-0.43
347	44.9	43.97	-0.93	129.8	131.84	2.04
348	48.99	47.86	-1.13	126.14	125.98	-0.16
349	43.96	44.04	0.08	124.83	125.98	1.15
350	46.49	46.42	-0.07	123.37	125.98	2.6
351	43.71	41.94	-1.78	125.7	125.98	0.28
352	41.89	41.23	-0.65	126.05	125.98	-0.07
353	40.11	38.98	-1.13	125.61	125.98	0.37
354	41.2	39.83	-1.37	124.91	125.98	1.06
355	50.48	46.9	-3.58	123.2	125.98	2.77
356	41.12	41.14	0.02	125.26	125.98	0.72
357	41.79	42.34	0.55	124.48	123.05	-1.43
358	42.12	41.73	-0.38	126.94	128.91	1.97
359	42.74	42.36	-0.38	127.52	128.91	1.38
360	45.11	41.28	-3.83	125.96	128.91	2.94
361	31.18	31.52	0.35	101.01	102.54	1.53
362	40.25	41.67	1.42	123.39	123.05	-0.35
363	38.16	35.97	-2.18	126.85	128.91	2.06
364	39.89	40.6	0.71	122.62	123.05	0.43
365	39	40.87	1.87	122.45	123.05	0.6
366	42.69	44.67	1.98	124.14	125.98	1.84
367	46.71	48.54	1.83	124.05	123.05	-1.01
368	43.44	39.15	-4.29	122.95	125.98	3.03
369	42.35	40.71	-1.64	122.95	125.98	3.03
370	37.85	40.74	2.89	117.11	120.12	3.01
371	39.54	42.2	2.66	123.8	123.05	-0.75
372	35.65	35.22	-0.43	118.27	120.12	1.85
373	37.08	35.33	-1.75	128.48	128.91	0.43
374	40.86	39.91	-0.95	125.26	123.05	-2.21
375	40.67	41.52	0.85	123.37	123.05	-0.33
376	42.61	43.08	0.47	123.01	123.05	0.03
377	39	40.15	1.15	120.81	120.12	-0.69
378	38.65	40.86	2.2	129.22	128.91	-0.31
379	42.96	43.42	0.46	127.8	128.91	1.11
380	43.6	43.53	-0.08	128.11	128.91	0.79
381	41.03	41.36	0.33	130.34	128.91	-1.43
382	39.63	40.24	0.61	127.25	128.91	1.65
383	38.29	37.42	-0.86	124.14	123.05	-1.09
384	39.23	37.96	-1.27	128.57	128.91	0.33
385	39.88	38.93	-0.95	125	125.98	0.98
386	35.96	36.27	0.32	122.45	120.12	-2.33
387	36.92	37.78	0.86	121.38	120.12	-1.26
388	37.46	37.58	0.12	126.18	125.98	-0.21
389	40	40.01	0.01	124.31	123.05	-1.26
390	40.03	40.35	0.33	124.4	123.05	-1.35
391	38.82	39.64	0.83	124.83	123.05	-1.78
392	35.27	35.5	0.22	126.23	128.91	2.68
393	31.98	29.8	-2.18	134.15	131.84	-2.32
394	32.45	31.83	-0.62	137.93	140.63	2.69
395	40.13	40.91	0.78	131.58	128.91	-2.67
396	34.31	38.62	4.31	127.84	128.91	1.07
397	38.68	37.39	-1.29	125.07	123.05	-2.02
398	41.63	41.3	-0.34	131.39	134.77	3.38
399	40.84	40.48	-0.36	128.57	128.91	0.33
400	41.09	41.37	0.28	129.4	128.91	-0.5
401	37.23	39.94	2.71	128.69	131.84	3.15
402	32.42	31.35	-1.07	129.68	131.84	2.15
403	31.91	32.42	0.51	128.94	125.98	-2.96
404	29.58	28.71	-0.87	125.17	125.98	0.8
405	35.84	39.84	4	127.8	128.91	1.11
406	36.59	37.14	0.55	126.05	128.91	2.86
407	37.89	38.56	0.67	124.83	125.98	1.15
408	37.79	39.29	1.49	126.85	125.98	-0.87
409	33.66	34.84	1.18	128.55	125.98	-2.57
410	37.31	36.41	-0.9	124.65	123.05	-1.61
411	37.52	37.48	-0.04	125.7	125.98	0.28
412	31.2	30.84	-0.36	118.89	123.05	4.16
413	23.45	22.3	-1.16	122.7	123.05	0.35
414	29.9	29.11	-0.79	125	125.98	0.98
415	35.86	36.32	0.46	128.11	128.91	0.79
416	31.84	32.36	0.52	132.01	128.91	-3.11
417	31.2	32.4	1.2	131.58	131.84	0.26
418	28.81	29.51	0.7	134.15	131.84	-2.32
419	29.51	29.97	0.46	140.68	143.55	2.87
420	27.31	27.68	0.36	138.57	137.7	-0.87
421	27.5	27.45	-0.05	133.33	134.77	1.43
422	21.16	18.83	-2.32	131.94	131.84	-0.1
423	29.36	29.21	-0.15	135.34	137.7	2.36
424	21.1	20.8	-0.3	131.96	131.84	-0.13
425	23.99	20.72	-3.26	119.6	114.26	-5.34
426	28.62	30.02	1.4	140.3	140.63	0.33
427	19.43	18.42	-1.01	133.33	134.77	1.43
428	32.46	31.93	-0.53	135.44	134.77	-0.67
429	28.17	28.61	0.44	132.06	131.84	-0.23
430	29.82	31.64	1.81	128.85	128.91	0.06
431	25.47	26.42	0.94	132.82	131.84	-0.98
432	27.87	29.45	1.59	98.44	96.68	-1.76
433	29.68	34.57	4.89	91.74	90.82	-0.92

## Sheet: Record 4
2-s window no.	Depth GS	Depth Est	Depth error	Rate GS	Rate Est	Rate error
1	23.22	22.52	-0.71	116.88	120.12	3.23
2	21.53	21.74	0.21	124.22	123.05	-1.18
3	23.8	23.76	-0.04	121.62	123.05	1.43
4	25.02	24.48	-0.54	125	125.98	0.98
5	25.04	24.67	-0.37	121.62	123.05	1.43
6	25.57	25.74	0.17	119.6	120.12	0.52
7	28.28	28.66	0.38	118.27	117.19	-1.08
8	25.01	23.7	-1.31	122.45	123.05	0.6
9	26.6	25.84	-0.76	120.89	120.12	-0.77
10	25.4	24.86	-0.54	119.21	120.12	0.91
11	26.57	26.66	0.09	118.42	117.19	-1.23
12	28.56	28.01	-0.55	118.89	120.12	1.23
13	26.39	25.11	-1.28	118.66	120.12	1.46
14	29.88	30.24	0.36	115.24	114.26	-0.98
15	32.56	32	-0.55	115.38	114.26	-1.13
16	32.14	31.87	-0.27	119.6	120.12	0.52
17	31.07	30.58	-0.49	117.88	117.19	-0.69
18	23.65	22.94	-0.71	122.62	123.05	0.43
19	22.42	23.26	0.84	127.84	128.91	1.07
20	25.08	26.11	1.02	132.52	128.91	-3.62
21	27.2	26.6	-0.61	130.43	131.84	1.4
22	27.94	28.21	0.27	131.29	131.84	0.54
23	27.75	28	0.26	123.29	123.05	-0.24
24	25.41	25.15	-0.26	124.65	123.05	-1.61
25	25.42	25.45	0.03	125.96	125.98	0.01
26	24.33	23.81	-0.51	121.7	123.05	1.34
27	24.38	24.05	-0.33	120.81	120.12	-0.69
28	24.25	23.94	-0.31	123.29	123.05	-0.24
29	23.78	24.28	0.51	121.79	120.12	-1.67
30	24.67	24.23	-0.43	126.12	125.98	-0.14
31	23.92	23.98	0.05	124.14	123.05	-1.09
32	22.25	22.37	0.12	126.49	125.98	-0.52
33	23.3	22.72	-0.58	121.62	123.05	1.43
34	22.49	21.61	-0.88	122.53	125.98	3.44
35	22.94	22.86	-0.08	124.14	123.05	-1.09
36	25.17	24.8	-0.37	121.62	123.05	1.43
37	23.41	22.92	-0.48	121.95	123.05	1.1
38	20.94	20.62	-0.32	122.2	123.05	0.85
39	25.26	26.04	0.78	135.98	134.77	-1.21
40	24.25	23.99	-0.26	135.34	134.77	-0.57
41	23.07	23.7	0.63	132.01	131.84	-0.18
42	22.26	22.52	0.25	133.33	131.84	-1.5
43	22.28	21.99	-0.29	132.38	131.84	-0.54
44	21.66	21.11	-0.55	132.55	131.84	-0.71
45	20.92	20.03	-0.89	129.5	131.84	2.34
46	19.78	19.59	-0.19	131.29	128.91	-2.38
47	19.02	18.97	-0.05	128.94	128.91	-0.03
48	19.87	19.13	-0.75	129.03	131.84	2.8
49	20.19	20.13	-0.06	133.04	131.84	-1.2
50	19.48	19.59	0.11	135.34	134.77	-0.57
51	18.25	18.41	0.16	134	134.77	0.76
52	18.25	18.55	0.3	129.4	128.91	-0.5
53	19.14	19.3	0.16	132.6	131.84	-0.76
54	19.66	19.19	-0.47	127.21	128.91	1.7
55	21.97	21.91	-0.07	128.11	128.91	0.79
56	23.11	22.86	-0.26	133.33	134.77	1.43
57	22.12	21.75	-0.37	131.58	131.84	0.26
58	22	21.99	-0.01	128.57	128.91	0.33
59	21.75	21.27	-0.48	131.94	131.84	-0.1
60	22.46	21.4	-1.06	129.12	131.84	2.71
61	23.14	22.98	-0.16	126.49	125.98	-0.52
62	23.51	23.53	0.03	124.29	125.98	1.69
63	23.5	22.49	-1.01	121.21	123.05	1.83
64	22.71	22.12	-0.6	127.12	128.91	1.79
65	20.29	20.17	-0.12	131.48	131.84	0.35
66	22.65	21.86	-0.79	132.01	131.84	-0.18
67	22.04	22.49	0.45	132.65	131.84	-0.81
68	21.35	21.36	0.01	129.59	128.91	-0.68
69	22.36	21.93	-0.43	132.01	131.84	-0.18
70	22.45	22.58	0.13	132.65	131.84	-0.81
71	21.63	21.38	-0.25	128.57	128.91	0.33
72	22.66	22.02	-0.64	125.52	125.98	0.45
73	22.96	23.89	0.93	125.52	123.05	-2.48
74	25.21	25.15	-0.05	123.2	123.05	-0.16
75	23.9	24.49	0.59	119.36	117.19	-2.18
76	25.62	25.17	-0.45	120.97	120.12	-0.85
77	29.17	28.33	-0.85	117.04	120.12	3.08
78	25.56	25.18	-0.39	121.79	123.05	1.26
79	26.9	26.45	-0.44	119.21	120.12	0.91
80	25.69	23.91	-1.78	119.21	117.19	-2.02
81	25.89	25.24	-0.64	122.45	123.05	0.6
82	25.71	26.3	0.59	121.95	120.12	-1.83
83	25.73	25.12	-0.61	122.53	123.05	0.51
84	26.36	27.27	0.91	116.88	114.26	-2.63
85	24.55	25.95	1.39	126.67	123.05	-3.62
86	24.53	24.64	0.12	111.8	111.33	-0.47
87	27.06	25.86	-1.2	113.92	114.26	0.33
88	29.68	29.25	-0.42	118.19	120.12	1.93
89	32.45	31.09	-1.36	121.79	123.05	1.26
90	27.78	28.79	1.01	114.94	114.26	-0.68
91	26.66	24.85	-1.81	114.58	120.12	5.54
92	27.09	26.69	-0.39	116.88	114.26	-2.63
93	25.21	25.14	-0.07	118.11	117.19	-0.92
94	25.65	26.48	0.83	120.72	120.12	-0.61
95	22.36	21.82	-0.54	116.35	117.19	0.83
96	25.34	24.6	-0.74	114.5	117.19	2.68
97	21.93	20.55	-1.38	110.91	111.33	0.42
98	24.17	24.21	0.04	113.78	111.33	-2.45
99	22.89	22.68	-0.2	115.38	114.26	-1.13
100	21.31	20.39	-0.91	121.33	120.12	-1.22
101	26.82	26.55	-0.28	123.29	123.05	-0.24
102	26.29	26.58	0.3	124.83	123.05	-1.78
103	26.61	27.3	0.7	123.71	120.12	-3.59
104	25.32	25.04	-0.28	120.81	120.12	-0.69
105	27.44	28.93	1.49	116.2	114.26	-1.95
106	28.06	27.24	-0.82	116.96	117.19	0.23
107	28.7	27.35	-1.35	113.21	114.26	1.05
108	26.81	27.37	0.56	116.88	117.19	0.3
109	27.3	26.89	-0.42	116.88	117.19	0.3
110	25.75	26.12	0.37	118.34	117.19	-1.16
111	27.79	28.01	0.22	117.65	117.19	-0.46
112	27.22	26.47	-0.75	116.58	117.19	0.61
113	27.98	27.21	-0.77	116.96	117.19	0.23
114	28	27.86	-0.14	116.85	117.19	0.34
115	29.2	28.54	-0.66	115.38	114.26	-1.13
116	26.43	25.46	-0.97	115.16	117.19	2.02
117	26.56	26	-0.56	111.39	111.33	-0.06
118	26.81	26.59	-0.23	116.28	117.19	0.91
119	26.47	26.25	-0.23	113.49	114.26	0.76
120	25.93	24.84	-1.09	119.88	120.12	0.24
121	27.47	28.25	0.78	115.83	114.26	-1.57
122	28.12	27.23	-0.9	113.92	114.26	0.33
123	27.86	27.31	-0.55	113.85	114.26	0.41
124	27.79	27.86	0.07	114.5	114.26	-0.25
125	27.96	27.88	-0.09	113.85	114.26	0.41
126	26.91	26.15	-0.76	116.5	117.19	0.68
127	26.51	26.92	0.41	116.43	117.19	0.76
128	26.77	25.5	-1.27	113.49	114.26	0.76
129	27.7	26.8	-0.9	111.11	111.33	0.22
130	26.86	25.63	-1.23	113.21	114.26	1.05
131	28.17	27.91	-0.26	117.65	117.19	-0.46
132	26.64	26.13	-0.51	110.43	111.33	0.9
133	27.2	26.56	-0.64	113.21	114.26	1.05
134	26.78	27.25	0.47	113.92	111.33	-2.6
135	25.81	26.08	0.27	115.5	114.26	-1.24
136	26.48	26.63	0.15	112.5	111.33	-1.17
137	27.35	25.51	-1.85	113.92	114.26	0.33
138	26.58	25.93	-0.65	114.65	114.26	-0.39
139	26.66	26.56	-0.1	113.92	114.26	0.33
140	24.26	24.13	-0.12	108.11	108.4	0.29
141	26.76	26.26	-0.5	113.92	114.26	0.33
142	21.83	22.29	0.46	120.81	120.12	-0.69
143	23.15	22.97	-0.18	119.6	120.12	0.52
144	23.62	22.87	-0.75	116.5	117.19	0.68
145	23.74	24	0.26	115.09	114.26	-0.83
146	24.77	24.3	-0.47	113.92	114.26	0.33
147	23.39	23.19	-0.19	114.65	114.26	-0.39
148	22.32	22.6	0.28	114.65	114.26	-0.39
149	21.54	21.26	-0.28	116.66	117.19	0.53
150	21.79	21.84	0.04	116.5	114.26	-2.25
151	20.52	20.96	0.44	116.2	114.26	-1.95
152	20.77	20.66	-0.11	117.42	117.19	-0.23
153	19.81	18.83	-0.98	114.65	114.26	-0.39
154	23.46	23.07	-0.39	113.78	114.26	0.48
155	23.93	24.26	0.33	111.8	111.33	-0.47
156	21.64	21.94	0.31	115.38	114.26	-1.13
157	22.15	21.81	-0.34	113.92	114.26	0.33
158	22.26	21.43	-0.83	112.71	114.26	1.55
159	21.36	22.01	0.65	114.65	114.26	-0.39
160	22.59	23.06	0.47	113.92	114.26	0.33
161	21.07	20.73	-0.34	115.05	114.26	-0.79
162	23.21	23.04	-0.18	116.35	117.19	0.83
163	21.45	21.2	-0.24	114.65	114.26	-0.39
164	21.07	20.42	-0.65	113.21	111.33	-1.88
165	21.89	21.32	-0.57	107.14	108.4	1.26
166	21.5	20.9	-0.6	110.43	111.33	0.9
167	20.07	19.62	-0.45	112.5	111.33	-1.17
168	20.17	20.35	0.18	110.84	111.33	0.49
169	20.81	20.37	-0.44	106.19	105.47	-0.73
170	19.98	20.44	0.46	112.57	111.33	-1.24
171	19.59	19.42	-0.17	115.24	114.26	-0.98
172	19.65	18.9	-0.74	109.76	108.4	-1.36
173	19.25	19.25	0	113.21	114.26	1.05
174	22.4	22.22	-0.18	112.15	111.33	-0.82
175	21.81	20.89	-0.92	110.43	111.33	0.9
176	21.18	21.03	-0.15	109.42	108.4	-1.02
177	20.83	21.02	0.19	108.21	108.4	0.19
178	24.03	25.51	1.49	118.27	120.12	1.85
179	25.04	23.84	-1.2	119.84	120.12	0.28
180	23.43	23.24	-0.18	118.97	117.19	-1.78
181	22.78	21.53	-1.25	113.92	111.33	-2.6
182	22.73	22.94	0.21	121.13	120.12	-1.01
183	23.19	24	0.8	119.92	117.19	-2.73
184	24.53	22.88	-1.65	116.88	120.12	3.23
185	23.38	24.02	0.64	117.88	117.19	-0.69
186	22.77	23.12	0.35	115.38	114.26	-1.13
187	22.92	21.92	-0.99	111.8	114.26	2.46
188	21.85	20.92	-0.92	115.38	114.26	-1.13
189	20.55	20.13	-0.42	117.65	117.19	-0.46
190	19.83	19.48	-0.35	114.65	114.26	-0.39
191	22.35	22.54	0.19	115.9	114.26	-1.65
192	21.87	21.16	-0.71	115.94	117.19	1.25
193	21.61	21.47	-0.14	116.13	114.26	-1.87
194	21.15	20.88	-0.27	115.68	117.19	1.51
195	22.89	22.88	-0.01	115.38	114.26	-1.13
196	21.54	20.67	-0.87	117.65	117.19	-0.46
197	22.19	21.97	-0.22	114.94	117.19	2.24
198	24.02	24.61	0.59	114.29	111.33	-2.96
199	23.83	23.5	-0.33	114.39	114.26	-0.14
200	22.92	22.77	-0.15	114.8	114.26	-0.54
201	22.05	20.65	-1.4	116.13	117.19	1.06
202	24.1	23.2	-0.9	118.73	117.19	-1.55
203	25.23	24.45	-0.77	114.65	117.19	2.54
204	21.98	21.28	-0.7	120.24	120.12	-0.12
205	22.62	22.28	-0.34	117.65	117.19	-0.46
206	22.18	22.36	0.18	115.38	114.26	-1.13
207	22.22	22.83	0.61	113.31	111.33	-1.99
208	22.09	20.94	-1.15	114.8	114.26	-0.54
209	23.14	22.18	-0.96	114.14	114.26	0.12
210	23.92	23.05	-0.87	108.5	111.33	2.83
211	23.25	22.82	-0.43	113.21	114.26	1.05
212	23.82	24.57	0.75	111.11	111.33	0.22
213	23.93	23.74	-0.19	112.29	111.33	-0.96
214	23.16	22.89	-0.27	113.78	114.26	0.48
215	22.97	23.48	0.51	112.36	111.33	-1.03
216	23.08	22.71	-0.37	110.43	111.33	0.9
217	23.77	24.06	0.3	104.47	105.47	1
218	22.24	21.75	-0.49	108.01	108.4	0.39
219	23.31	23.1	-0.21	107.78	105.47	-2.32
220	23.16	22.94	-0.23	108.79	108.4	-0.4
221	50.1	49.47	-0.63	132.26	131.84	-0.42
222	51.2	52.78	1.58	130.43	128.91	-1.53
223	48.19	46.31	-1.88	132.3	134.77	2.46
224	50.6	49.67	-0.93	130.53	131.84	1.31
225	51.34	53.06	1.72	131.39	131.84	0.45
226	52.28	50.53	-1.75	132.82	134.77	1.95
227	51.19	52.35	1.16	132.35	131.84	-0.52
228	51.53	51.36	-0.16	130.08	128.91	-1.18
229	48.4	47.7	-0.7	134.83	134.77	-0.07
230	51.7	51.82	0.12	132.52	131.84	-0.69
231	45.7	45.08	-0.62	132.45	131.84	-0.61
232	40.19	40.31	0.12	113.96	111.33	-2.63
233	39.17	39.56	0.39	102.21	96.68	-5.53
234	39.82	37.95	-1.88	124.83	125.98	1.15
235	39.04	39.45	0.41	122.87	120.12	-2.75
236	38.92	40.32	1.41	108.6	105.47	-3.13
237	41.92	39.81	-2.11	116.05	117.19	1.13
238	40.23	39.33	-0.9	114.65	114.26	-0.39
239	40.62	40.87	0.25	114.14	114.26	0.12
240	39.76	39.63	-0.13	116.88	120.12	3.23
241	42.24	44.09	1.85	119.28	120.12	0.83
242	38.8	38.63	-0.18	121.79	123.05	1.26
243	40.23	38.36	-1.87	129.87	128.91	-0.96
244	40.78	39.95	-0.84	128.82	125.98	-2.85
245	38.83	38.11	-0.72	125.17	125.98	0.8
246	36.47	38.38	1.91	118.42	120.12	1.7
247	35.79	37.06	1.27	150	152.34	2.34
248	40.24	41.3	1.06	146.94	146.48	-0.45
249	44.42	45.55	1.13	146.97	146.48	-0.48
250	45.63	44.43	-1.2	145.63	146.48	0.85
251	46.04	45.72	-0.32	144.14	143.55	-0.59
252	46.8	46.14	-0.66	143.11	143.55	0.44
253	46.97	46.29	-0.68	140.19	140.63	0.44
254	46.31	46.67	0.36	141.09	140.63	-0.47
255	44.65	44.57	-0.08	141.01	140.63	-0.39
256	46.2	44.49	-1.71	142.18	143.55	1.37
257	48.41	46.52	-1.89	139.53	140.63	1.09
258	48.59	46.97	-1.62	138.89	140.63	1.74
259	52.7	53.29	0.59	132.06	131.84	-0.23
260	49.3	49.53	0.23	138.41	137.7	-0.71
261	48.86	49.17	0.31	139	137.7	-1.3
262	48.41	48.44	0.03	137.93	137.7	-0.24
263	49.23	50.86	1.63	133.43	131.84	-1.6
264	47.57	47.52	-0.05	136.29	134.77	-1.52
265	46.95	45.49	-1.47	130.91	131.84	0.93
266	45.62	45.6	-0.01	137.38	137.7	0.32
267	45.21	46.2	0.99	132.65	131.84	-0.81
268	45.29	43.95	-1.34	132.3	131.84	-0.47
269	46.07	46.22	0.15	133.93	134.77	0.84
270	43.44	43.8	0.36	135.9	134.77	-1.13
271	40.64	41.1	0.47	135.24	134.77	-0.47
272	38.9	36.14	-2.76	131.08	131.84	0.76
273	43.2	43.21	0.01	135.24	134.77	-0.47
274	43.99	44.05	0.07	134.23	134.77	0.54
275	43.7	42.45	-1.25	137.51	137.7	0.19
276	41.65	39.28	-2.36	133.73	134.77	1.04
277	44.78	44.35	-0.43	135.67	134.77	-0.9
278	38.2	36.63	-1.56	138.89	140.63	1.74
279	41.88	42.82	0.94	139.62	137.7	-1.92
280	45.24	45.24	0	134.43	134.77	0.34
281	42.99	41.33	-1.66	141.26	143.55	2.3
282	47.74	46.37	-1.37	145.1	146.48	1.38
283	50.97	51.19	0.22	139.05	137.7	-1.35
284	48.81	47.94	-0.87	137.4	137.7	0.29
285	46.35	44.96	-1.38	136.13	137.7	1.56
286	44.84	43.28	-1.56	140.73	140.63	-0.11
287	48.44	48.84	0.4	130.65	128.91	-1.74
288	45.43	44.52	-0.91	142.86	143.55	0.7
289	47.57	47.01	-0.55	134.98	134.77	-0.22
290	47.62	47.26	-0.35	137.2	137.7	0.5
291	45.65	44.17	-1.48	140.11	140.63	0.52
292	46.78	48.06	1.28	133.33	131.84	-1.5
293	46.04	43.01	-3.03	133.85	134.77	0.91
294	50.45	47.83	-2.62	131.2	128.91	-2.29
295	47.27	44.06	-3.21	139.94	140.63	0.68
296	44.62	41.7	-2.92	137.77	140.63	2.85
297	39.99	46.26	6.26	136.47	137.7	1.23
298	45.21	42.39	-2.82	135.82	134.77	-1.06
299	44.29	44.81	0.52	141.29	140.63	-0.66
300	40.04	40.65	0.61	139.21	137.7	-1.52
301	35.15	35.72	0.56	140.76	137.7	-3.07
302	41.95	42.92	0.98	138.46	137.7	-0.77
303	40.05	38.92	-1.12	138.01	137.7	-0.32
304	38.04	38.24	0.2	140.43	140.63	0.19
305	36.18	37.66	1.48	141.76	143.55	1.79
306	38.6	37.73	-0.87	145.1	143.55	-1.55
307	41.32	39.28	-2.05	137.83	137.7	-0.13
308	35.44	35.03	-0.41	147.78	146.48	-1.3
309	43.6	45.26	1.66	145.19	143.55	-1.64
310	35.42	34.9	-0.53	148.42	149.41	0.99
311	34.75	32.68	-2.07	143.54	143.55	0.01
312	38.39	37.16	-1.23	141.96	143.55	1.6
313	36.5	37.07	0.57	134.45	131.84	-2.62
314	45.47	43.71	-1.77	131.8	134.77	2.97
315	44.33	45.37	1.04	129.96	128.91	-1.06
316	49.03	48.65	-0.38	125.7	125.98	0.28
317	45.12	44.39	-0.73	129.5	128.91	-0.59
318	51.15	50.1	-1.04	130.79	131.84	1.05
319	44.7	43.7	-1.01	130.91	131.84	0.93
320	46.75	52.99	6.25	131.58	128.91	-2.67
321	43.31	42.22	-1.09	131.87	131.84	-0.03
322	43.04	40.59	-2.44	134.13	134.77	0.64
323	41.39	37.78	-3.61	126.05	128.91	2.86
324	36.66	36.3	-0.36	135.64	134.77	-0.88
325	38.04	40.47	2.43	140.35	137.7	-2.66
326	36.79	39.82	3.03	139.86	137.7	-2.16
327	41.47	38.4	-3.07	132.55	134.77	2.22
328	38.17	36.67	-1.5	136.44	137.7	1.25
329	47.45	44.09	-3.37	134.53	134.77	0.24
330	37.39	39.55	2.16	133.14	128.91	-4.23
331	34.64	36.1	1.46	138.57	137.7	-0.87
332	33.61	32.32	-1.29	133.93	131.84	-2.09
333	42.78	41.95	-0.83	133.23	131.84	-1.4
334	40.63	38.68	-1.96	126.67	125.98	-0.69
335	34.71	35.43	0.71	130.22	128.91	-1.32
336	26.37	25.71	-0.66	133.63	134.77	1.14
337	32.81	30.05	-2.76	128.3	128.91	0.61
338	25.17	21.26	-3.91	137.46	137.7	0.24
339	32.41	32.48	0.07	124.05	123.05	-1.01
340	33.09	26.34	-6.76	138.81	143.55	4.75
341	26.1	26.53	0.43	140.3	137.7	-2.6
342	28.38	28.4	0.02	138.67	137.7	-0.98
343	28.01	26.83	-1.19	136.21	137.7	1.49
344	32.56	33.59	1.03	129.5	125.98	-3.52
345	33.45	32.68	-0.77	137.69	137.7	0
346	37.21	35.33	-1.87	132.16	131.84	-0.32
347	33.69	32.28	-1.42	134.3	131.84	-2.47
348	33.94	32.76	-1.18	138.25	137.7	-0.55
349	33.99	34.03	0.05	137.46	137.7	0.24
350	36.87	36.53	-0.34	133.53	134.77	1.23
351	37.25	36.87	-0.38	136.13	137.7	1.56
352	43.14	43.99	0.85	132.06	131.84	-0.23
353	41.89	42.73	0.84	138.73	137.7	-1.03
354	36.77	36.11	-0.66	141.01	140.63	-0.39
355	38.16	37.58	-0.58	143.88	146.48	2.6
356	39.16	38.3	-0.86	137.72	137.7	-0.02
357	35.43	33.54	-1.89	142.35	143.55	1.21
358	34.02	36.09	2.07	140.35	137.7	-2.66
359	37.09	37.16	0.07	138.46	137.7	-0.77
360	34.68	33.51	-1.17	142.86	143.55	0.7
361	34.7	34.01	-0.69	141.93	143.55	1.63
362	34.72	33.53	-1.19	141.18	140.63	-0.55
363	38.57	41.35	2.78	139.13	137.7	-1.44
364	39.41	38.16	-1.24	140.11	140.63	0.52
365	35.21	35.21	0	140.62	140.63	0
366	36.71	38.87	2.16	136.29	131.84	-4.45
367	41.57	39.66	-1.91	136.83	137.7	0.87
368	44.32	43.5	-0.82	134.33	134.77	0.44
369	41.22	39.9	-1.32	143.8	143.55	-0.24
370	40.84	40.08	-0.76	141.26	140.63	-0.63
371	42.86	41.68	-1.18	137.72	137.7	-0.02
372	37.58	36.54	-1.04	140.19	140.63	0.44
373	39.82	39.09	-0.73	138.89	140.63	1.74
374	40.56	40.01	-0.55	135.9	134.77	-1.13
375	39.82	40.38	0.55	132.26	131.84	-0.42
376	42.49	43.21	0.72	134.83	134.77	-0.07
377	42.76	40.49	-2.27	135.75	137.7	1.95
378	44.51	43.09	-1.42	138.97	140.63	1.66
379	41.68	41.37	-0.32	137.46	137.7	0.24
380	41.49	40.74	-0.75	134.33	134.77	0.44
381	41.33	41.83	0.49	134.23	134.77	0.54
382	40.73	39.86	-0.87	132.26	134.77	2.51
383	42.91	43.25	0.34	134.83	134.77	-0.07
384	37.17	33.89	-3.29	138.17	143.55	5.39
385	38.53	38.58	0.05	138.57	140.63	2.06
386	41.05	41.1	0.05	136.47	134.77	-1.7
387	40.19	40.01	-0.18	138.49	137.7	-0.79
388	39.17	39.32	0.15	134.53	134.77	0.24
389	44.92	46.85	1.92	131.68	131.84	0.16
390	42.67	40.47	-2.2	135.36	137.7	2.33
391	40.08	39.22	-0.86	134.13	134.77	0.64
392	41.31	38.2	-3.1	133.26	131.84	-1.42
393	38.24	36.87	-1.37	136.26	137.7	1.43
394	41.22	42.41	1.19	133.83	134.77	0.94
395	39.57	40.35	0.78	135.59	137.7	2.1
396	40.99	45.59	4.6	136.29	134.77	-1.52
397	35.92	34.74	-1.19	137.4	137.7	0.29
398	34.13	36.99	2.86	140.02	137.7	-2.33
399	29.11	28.15	-0.96	140.35	140.63	0.27
400	32.86	34.3	1.44	133.73	134.77	1.04
401	37.99	37.73	-0.26	136.44	134.77	-1.68
402	35.76	35.29	-0.47	143.8	143.55	-0.24
403	28.15	25.16	-2.98	149.07	152.34	3.28
404	28.11	28.8	0.7	145.4	143.55	-1.84
405	29.17	28.14	-1.03	139.05	137.7	-1.35
406	32.69	31.37	-1.32	135.59	134.77	-0.83
407	38.77	38.15	-0.61	132.16	131.84	-0.32
408	36.45	35.89	-0.56	139.21	137.7	-1.52
409	37.96	36.92	-1.04	140.63	140.63	0
410	40.28	41.53	1.25	135.36	134.77	-0.6
411	36.33	37.89	1.56	139.75	137.7	-2.06
412	43.07	46.09	3.02	140.43	140.63	0.19
413	38.44	38.8	0.36	138.57	140.63	2.06
414	42.73	38.7	-4.03	134.93	137.7	2.76
415	41.14	38.26	-2.87	120.32	120.12	-0.2
416	44.03	43.5	-0.53	143.66	143.55	-0.1
417	33.49	33.38	-0.12	140.35	140.63	0.27
418	35.88	37.94	2.06	140.02	140.63	0.6
419	33.72	35.46	1.74	134.73	131.84	-2.89
420	35.79	38.11	2.32	145.28	143.55	-1.72
421	36.65	40.37	3.73	133.33	134.77	1.43
422	35.97	37.08	1.12	140.52	143.55	3.04
423	35.62	40.14	4.51	142.43	140.63	-1.81
424	40.73	41	0.27	133.33	134.77	1.43
425	33.25	32.29	-0.96	132.82	131.84	-0.98
426	26.91	24.76	-2.14	133.63	134.77	1.14
427	26.79	26.53	-0.26	130.86	131.84	0.97
428	36	40.49	4.49	129.96	125.98	-3.99
429	31.53	28.34	-3.19	136.21	140.63	4.42
430	36.49	36.14	-0.35	132.65	131.84	-0.81
431	35.79	37.23	1.44	132.74	134.77	2.02
432	35.79	35.17	-0.62	140.19	140.63	0.44
433	35.23	37.73	2.49	133.63	131.84	-1.79
434	29.12	26.48	-2.63	141.51	140.63	-0.88
435	32.86	33.94	1.08	141.76	143.55	1.79
436	30.86	28.09	-2.76	135.29	134.77	-0.52
437	39.55	38.8	-0.75	131.29	131.84	0.54
438	39.89	39.14	-0.75	133.43	134.77	1.33
439	35.56	34.19	-1.37	129.24	131.84	2.6
440	36.14	34.89	-1.25	127.03	125.98	-1.05
441	34.28	35.94	1.66	138.89	140.63	1.74
442	37.01	34.63	-2.39	134.33	131.84	-2.49
443	40.23	38.43	-1.81	131.43	134.77	3.33
444	37.3	35.11	-2.2	137.46	137.7	0.24
445	35.68	36.77	1.09	134.23	134.77	0.54
446	38.72	38.54	-0.18	133.26	134.77	1.51
447	44.6	48.76	4.16	131.77	131.84	0.06
448	44.37	42.92	-1.45	135.98	137.7	1.72
449	32.66	31.71	-0.96	135.67	137.7	2.03
450	29.32	28.86	-0.46	131	128.91	-2.1
451	30.24	29.7	-0.54	129.4	131.84	2.43
452	41.16	39.79	-1.37	141.93	143.55	1.63
453	36.34	36.5	0.16	139	137.7	-1.3
454	35.4	35.47	0.07	142.77	143.55	0.78
455	31.22	30.55	-0.67	141.18	140.63	-0.55
456	31.06	31.12	0.07	144.12	143.55	-0.56
457	30.34	29.85	-0.49	145.45	146.48	1.03
458	30.82	29.97	-0.85	145.54	146.48	0.94
459	29.79	29.06	-0.73	138.09	143.55	5.46
460	25.2	23.42	-1.78	159.15	161.13	1.98
461	23.02	22.55	-0.47	128.02	125.98	-2.05
462	26.44	24.35	-2.09	116.05	111.33	-4.73

## Sheet: Record 5
2-s window no.	Depth GS	Depth Est	Depth error	Rate GS	Rate Est	Rate error
1	32.79	32.42	-0.36	105.17	105.47	0.3
2	33.31	35.14	1.83	104.99	102.54	-2.45
3	33.9	34.24	0.34	94.84	93.75	-1.09
4	30.24	31.76	1.52	101.69	99.61	-2.09
5	29.81	27.88	-1.93	103.99	105.47	1.48
6	31.4	33.05	1.65	98.09	96.68	-1.41
7	30.13	29.58	-0.55	98.44	99.61	1.17
8	29.26	29.01	-0.25	96.93	96.68	-0.25
9	28.03	29.72	1.69	101.98	99.61	-2.37
10	26.12	26.08	-0.03	102.83	102.54	-0.29
11	27.65	26.35	-1.3	98.52	99.61	1.09
12	28	30.23	2.23	98.9	96.68	-2.22
13	30.1	30.2	0.1	99.17	99.61	0.44
14	28.51	28.43	-0.08	100	102.54	2.54
15	27.84	27.73	-0.11	101.81	102.54	0.73
16	26.96	27.06	0.1	98.68	99.61	0.93
17	26.82	27.02	0.2	97.32	99.61	2.29
18	26.91	26.34	-0.57	101.35	102.54	1.19
19	27.77	28.31	0.55	100.84	99.61	-1.23
20	25.23	25.15	-0.09	99.09	99.61	0.52
21	26.12	25.33	-0.78	101.93	102.54	0.61
22	28.67	28.64	-0.03	97.09	99.61	2.52
23	27.37	26.65	-0.72	105.45	105.47	0.02
24	28.1	28.32	0.22	104.17	102.54	-1.63
25	28.88	29.36	0.48	97.56	96.68	-0.88
26	28.72	27.41	-1.31	99.56	105.47	5.91
27	28.71	28.68	-0.02	103.45	102.54	-0.91
28	30.6	29.84	-0.76	105.17	105.47	0.3
29	30.34	32.45	2.11	103.09	102.54	-0.55
30	30.77	31.2	0.43	101.61	102.54	0.93
31	28.72	29.34	0.62	101.75	99.61	-2.14
32	31.58	31.65	0.06	98.93	99.61	0.68
33	34.38	36.44	2.06	95.39	93.75	-1.64
34	34.89	34.78	-0.11	94.34	96.68	2.34
35	35.73	36.06	0.33	90.91	90.82	-0.09
36	35.43	38.81	3.38	93.1	90.82	-2.28
37	34.06	37.03	2.98	96	93.75	-2.25
38	32.56	33.21	0.64	88.89	87.89	-1
39	33.63	32.8	-0.83	92.88	96.68	3.8
40	36.23	36.39	0.16	86.96	87.89	0.93
41	33.36	34.45	1.09	91.46	90.82	-0.64
42	33.46	33.04	-0.42	89.42	90.82	1.4
43	33.8	34.93	1.13	89.62	87.89	-1.73
44	34.51	35.56	1.05	88.24	90.82	2.59
45	32.51	34.94	2.43	94.04	90.82	-3.22
46	33.39	35.61	2.22	92.45	90.82	-1.63
47	31.58	31.46	-0.12	92.5	90.82	-1.68
48	31.65	31.81	0.16	95.69	96.68	0.99
49	30.92	31.59	0.68	93.24	90.82	-2.42
50	21.23	20.47	-0.76	101.29	105.47	4.17
51	22.23	22.79	0.57	95.09	96.68	1.59
52	21.32	21.33	0.02	97.64	99.61	1.97
53	24.24	24.02	-0.22	107.62	108.4	0.78
54	23.09	23.33	0.25	96.31	93.75	-2.56
55	23.46	23.09	-0.38	100.84	99.61	-1.23
56	27.28	28.38	1.1	98.04	99.61	1.57
57	27.59	29.21	1.62	99.17	99.61	0.44
58	27.72	27.06	-0.66	95.14	99.61	4.47
59	30.8	30.81	0.01	98.36	99.61	1.25
60	27.6	27.15	-0.44	99.75	102.54	2.79
61	27.63	27.63	-0.01	99.94	102.54	2.59
62	24.97	25.84	0.86	93.82	96.68	2.86
63	28.14	28.67	0.53	92.88	93.75	0.87
64	26.33	26.12	-0.21	97.4	96.68	-0.72
65	21.83	23.38	1.54	90.16	93.75	3.59
66	28.54	27.32	-1.22	100.25	102.54	2.29
67	28.49	30.72	2.24	106.38	108.4	2.02
68	25.27	28.52	3.25	95.92	99.61	3.69
69	30.55	30.4	-0.15	96.23	93.75	-2.48
70	31.18	33.07	1.89	96.83	102.54	5.71
71	23.3	24.5	1.2	115.94	111.33	-4.61
72	23.63	19.96	-3.67	101.44	96.68	-4.76
73	24.22	24.31	0.09	115.38	114.26	-1.13
74	23.64	21.82	-1.81	116.73	114.26	-2.47
75	23.86	23.21	-0.65	115.83	120.12	4.29
76	27.4	28.71	1.32	121.38	114.26	-7.12
77	19.34	19.61	0.26	135.52	134.77	-0.75
78	26.63	25.03	-1.59	99.01	99.61	0.6
79	30.18	30.46	0.29	100.76	99.61	-1.15
80	28.23	28.4	0.17	102.16	99.61	-2.55
81	26.42	26.14	-0.28	99.59	96.68	-2.91
82	23.54	24.65	1.12	92.45	90.82	-1.63
83	24.36	25.39	1.03	97.48	96.68	-0.8
84	25.54	25.6	0.07	104.65	99.61	-5.04
85	30.71	31.48	0.76	102.56	102.54	-0.03
86	31.34	31.51	0.17	104.9	102.54	-2.36
87	32.76	32.66	-0.11	95.64	96.68	1.04
88	28.84	29.79	0.95	99.83	96.68	-3.15
89	29.41	29.65	0.24	95.39	96.68	1.29
90	30.14	29.96	-0.18	96.23	96.68	0.45
91	29.67	31.48	1.81	95.64	93.75	-1.89
92	30.82	30.86	0.04	95.92	93.75	-2.17
93	28.78	28.88	0.1	89.29	90.82	1.53
94	27.78	27.81	0.03	88.43	87.89	-0.54
95	31.17	30.76	-0.4	99.17	99.61	0.44
96	31.97	32.3	0.33	90.91	90.82	-0.09
97	27.26	27.96	0.7	88.11	87.89	-0.22
98	29.01	29.48	0.47	93.53	96.68	3.15
99	28.3	28.32	0.02	85.23	84.96	-0.27
100	30.52	30.22	-0.3	88.04	87.89	-0.15
101	30.02	29.36	-0.66	92.81	93.75	0.94
102	28.67	30.7	2.03	87.98	87.89	-0.09
103	29.4	29.85	0.46	98.93	96.68	-2.25
104	31.45	32.31	0.86	92.31	93.75	1.44
105	27.72	27.88	0.16	87.72	87.89	0.17
106	32.55	33.56	1.01	93.1	93.75	0.65
107	32.35	34.16	1.81	93.9	96.68	2.78
108	31.82	31.15	-0.67	88.37	87.89	-0.47
109	27.62	23.68	-3.94	95.24	96.68	1.44
110	32	34.9	2.9	96.26	93.75	-2.51
111	31.27	32.14	0.86	95.16	93.75	-1.41
112	30.06	31.55	1.49	97.17	96.68	-0.49
113	30.99	30.48	-0.51	81.63	82.03	0.4
114	28.82	29.96	1.14	93.68	93.75	0.07
115	28.22	29.53	1.31	89.35	90.82	1.47
116	28.07	27.42	-0.65	93.68	96.68	3
117	26.73	27.2	0.46	85.29	84.96	-0.33
118	25.74	27.37	1.63	81.19	79.1	-2.09
119	24.56	23.72	-0.84	88.43	87.89	-0.54
120	27.92	28.44	0.52	86.64	87.89	1.25
121	27.65	28.05	0.4	84.51	84.96	0.45
122	28.47	28.56	0.09	92.88	93.75	0.87
123	28.49	28.52	0.03	91.6	93.75	2.15
124	28.43	29.43	1	84.51	84.96	0.45
125	29.23	31.43	2.2	87.53	87.89	0.36
126	31.83	32.42	0.59	88.82	87.89	-0.93
127	31.4	33.07	1.67	91.46	87.89	-3.57
128	32.06	32.43	0.37	92.38	93.75	1.37
129	31.92	32.87	0.94	91.05	90.82	-0.23
130	33.27	33.9	0.63	87.59	87.89	0.3
131	34.75	35.53	0.78	82.19	82.03	-0.16
132	33.3	35.09	1.78	82.59	82.03	-0.56
133	32.11	31.75	-0.36	82.82	82.03	-0.78
134	32.62	33.92	1.31	85.59	84.96	-0.63
135	33.1	34.14	1.04	82.19	82.03	-0.16
136	31.48	30.81	-0.67	87.27	90.82	3.55
137	28.25	30.27	2.02	81.97	82.03	0.06
138	28.29	28.21	-0.07	90.09	90.82	0.73
139	30.89	31.82	0.93	86.33	84.96	-1.37
140	29.73	30.4	0.67	97.24	93.75	-3.49
141	27.9	28.1	0.19	94.71	93.75	-0.96
142	26.57	26.14	-0.43	93.39	93.75	0.36
143	26.95	27.54	0.59	96	96.68	0.68
144	26.09	27.28	1.19	86.08	82.03	-4.05
145	26.75	26.81	0.06	93.1	87.89	-5.2
146	24.94	23.48	-1.47	99.17	99.61	0.44
147	31.83	32.4	0.56	102.13	102.54	0.41
148	31.99	32.73	0.74	104.08	102.54	-1.54
149	25.23	20.82	-4.41	119.21	120.12	0.91
150	28.95	30.76	1.81	103.81	108.4	4.59
151	32.88	37.41	4.53	86.46	82.03	-4.42
152	35.22	34.96	-0.26	96.46	93.75	-2.71
153	44.62	46.67	2.04	92.81	90.82	-1.99
154	45.55	49.06	3.52	109.96	108.4	-1.56
155	46.02	46.6	0.58	99.01	99.61	0.6
156	41.92	41.05	-0.87	100.28	99.61	-0.67
157	40.25	41.27	1.02	98.36	99.61	1.25
158	36.54	35.32	-1.22	91.74	90.82	-0.92
159	34.77	35.93	1.16	88.63	90.82	2.19
160	41.78	41.22	-0.56	93.97	93.75	-0.22
161	40.76	41.81	1.06	98.36	99.61	1.25
162	42.09	43.14	1.05	99.83	99.61	-0.22
163	39.06	40.61	1.56	95.39	96.68	1.29
164	41.34	40.99	-0.35	94.41	96.68	2.27
165	38.75	39.06	0.31	99.94	99.61	-0.34
166	37.4	37.99	0.59	100.84	102.54	1.7
167	38.91	39.01	0.1	102.86	102.54	-0.32
168	41.88	41.71	-0.16	104.71	105.47	0.76
169	38.17	40.63	2.46	99.42	99.61	0.19
170	38.73	42.02	3.29	101.29	102.54	1.24
171	37.85	37.03	-0.82	99.17	99.61	0.44
172	41.24	42.66	1.42	97.96	99.61	1.65
173	38.87	37.96	-0.91	102.86	102.54	-0.32
174	37.02	36.33	-0.69	96	93.75	-2.25
175	38.06	39.14	1.08	95.01	93.75	-1.26
176	39.21	40.62	1.41	98.41	96.68	-1.73
177	33.08	32.99	-0.09	105.57	105.47	-0.1
178	35.71	35.98	0.27	102.65	102.54	-0.11
179	35.96	34.85	-1.11	104.17	105.47	1.3
180	35.98	29.95	-6.03	103.39	108.4	5.01
181	30.62	33.99	3.37	116.13	111.33	-4.8
182	35.73	35.27	-0.46	107.91	108.4	0.48
183	35	35.71	0.71	109.59	108.4	-1.19
184	32.1	31.24	-0.86	106.32	105.47	-0.85
185	31	32.76	1.76	107.46	105.47	-1.99
186	30.38	30.24	-0.14	105.63	105.47	-0.17
187	32.36	32.39	0.03	104.41	105.47	1.06
188	32.72	32.47	-0.25	104.99	105.47	0.48
189	32.3	32.91	0.6	103.99	105.47	1.48
190	33.25	32.96	-0.29	103.72	105.47	1.75
191	32.78	33.88	1.1	104.08	105.47	1.39
192	35.33	35.59	0.26	103.93	105.47	1.54
193	33.94	34.47	0.53	101.61	102.54	0.93
194	31.76	33.39	1.63	100.22	96.68	-3.54
195	32.29	32.42	0.13	103.81	105.47	1.66
196	31.96	31.86	-0.1	102.27	99.61	-2.66
197	28.89	28.59	-0.3	107.62	108.4	0.78
198	29.36	28.67	-0.7	114.43	114.26	-0.17
199	26.15	26.72	0.57	105.63	105.47	-0.17
200	28.02	28.29	0.27	102.92	99.61	-3.31
201	24.55	21.88	-2.66	108.6	108.4	-0.2
202	27.61	28.45	0.84	106.45	105.47	-0.98
203	24.87	24.46	-0.41	109.29	108.4	-0.89
204	32.38	33.61	1.23	115.83	120.12	4.29
205	25.8	25.44	-0.36	118.89	114.26	-4.63
206	30.94	32.65	1.71	110.5	108.4	-2.1
207	35.39	36.38	0.99	103.63	102.54	-1.09
208	32.1	35.06	2.96	107.14	102.54	-4.6
209	31.23	29.31	-1.92	116.5	117.19	0.68
210	29.14	31.21	2.07	105.57	108.4	2.83
211	27.88	27.84	-0.04	91.39	90.82	-0.57
212	30.01	30.87	0.86	115.02	114.26	-0.76
213	32.12	33.14	1.02	113.49	111.33	-2.16
214	30.06	31.75	1.68	100.17	96.68	-3.49
215	28.73	28.9	0.17	100	99.61	-0.39
216	32.07	30.79	-1.28	111.11	111.33	0.22
217	35.28	33.26	-2.02	103.39	108.4	5.01
218	28.61	31.49	2.88	107.4	105.47	-1.93
219	38.75	41.24	2.49	103.45	99.61	-3.84
220	31.6	28.46	-3.14	99.17	105.47	6.3
221	32.65	33.88	1.23	101.75	93.75	-8
222	34.62	37.78	3.16	106.26	102.54	-3.72
223	37	37.91	0.9	107.82	108.4	0.58
224	34.38	38.7	4.32	100.17	102.54	2.37
225	37.54	38.25	0.71	118.34	117.19	-1.16
226	32.64	33.53	0.89	108.56	108.4	-0.17
227	35.79	32.93	-2.86	110.43	111.33	0.9
228	35.38	34.41	-0.97	90.84	87.89	-2.95
229	35.34	35.75	0.41	110.19	111.33	1.14
230	33.13	33.63	0.49	106.01	102.54	-3.47
231	30.1	28.4	-1.71	99.5	99.61	0.11
232	37.25	38.59	1.34	109.42	111.33	1.91
233	34.87	36.83	1.97	114.29	111.33	-2.96
234	36.55	36.71	0.16	109.62	108.4	-1.22
235	37.94	37.99	0.06	111.73	114.26	2.53
236	36.91	37.95	1.04	111.32	111.33	0.01
237	36.43	36.44	0.01	105.26	111.33	6.06
238	34.41	34.74	0.33	109.89	108.4	-1.49
239	42.61	39.25	-3.36	109.39	111.33	1.94
240	34.13	31.41	-2.73	113.92	114.26	0.33
241	36.58	37.72	1.14	101.87	102.54	0.67
242	36.74	39.41	2.67	110.29	105.47	-4.83
243	35.55	37.21	1.66	108.76	111.33	2.57
244	36.2	33.44	-2.75	106.1	108.4	2.3
245	37.02	34.6	-2.42	120	123.05	3.05
246	38.93	39.2	0.27	112.68	111.33	-1.35
247	35.67	38.08	2.41	115.46	120.12	4.66
248	37.05	37.09	0.04	110.02	111.33	1.3
249	40.36	37.43	-2.93	116.66	114.26	-2.4
250	36.12	40.54	4.42	103.81	105.47	1.66
251	38.6	39.52	0.92	119.13	117.19	-1.94
252	39.39	40.89	1.5	111.32	111.33	0.01
253	29.18	28.11	-1.08	97.32	96.68	-0.64
254	38.51	39.89	1.38	117.11	117.19	0.08
255	37.25	39.32	2.07	115.83	117.19	1.36
256	39.27	41.36	2.09	116.2	111.33	-4.88
257	38.58	36.66	-1.91	112.85	111.33	-1.52
258	38.89	38.34	-0.55	113.56	114.26	0.69
259	36.06	36.15	0.09	115.09	111.33	-3.76
260	34.65	34.77	0.11	111.87	114.26	2.39
261	27.79	31.02	3.23	110.4	108.4	-2
262	29.79	29.95	0.16	112.99	114.26	1.26
263	30.93	27.78	-3.14	112.43	111.33	-1.1
264	36.3	35.61	-0.69	115.68	114.26	-1.42
265	37.04	38.65	1.61	111.39	114.26	2.87
266	33.84	33.6	-0.24	114.18	117.19	3.01
267	34.46	36.88	2.43	106.19	105.47	-0.73
268	35.46	35.85	0.39	106.67	108.4	1.73
269	34.64	32.41	-2.22	110.7	111.33	0.63
270	37.16	37.16	0	112.57	114.26	1.69
271	39.68	41.93	2.25	112.29	111.33	-0.96
272	36.62	35.66	-0.96	112.99	114.26	1.26
273	30.75	30.89	0.14	109.89	111.33	1.44
274	33.38	32.39	-0.98	119.36	120.12	0.75
275	32.11	32.99	0.88	119.13	120.12	0.99
276	30.99	33.35	2.36	116.81	117.19	0.38
277	32.06	32.94	0.88	111.46	117.19	5.73
278	35.3	37.5	2.2	112.68	111.33	-1.35
279	31.79	34.07	2.28	117.49	114.26	-3.24
280	28.72	30.84	2.12	116.96	117.19	0.23
281	32.01	31	-1.01	117.57	114.26	-3.31
282	40.81	42.47	1.66	120.4	120.12	-0.28
283	30.05	28.14	-1.91	112.99	114.26	1.26
284	33.38	33.02	-0.36	111.94	111.33	-0.61
285	39.31	39.06	-0.25	112.43	114.26	1.83
286	40.38	42.63	2.24	114.07	114.26	0.19
287	34.78	37	2.22	114.36	114.26	-0.1
288	39.64	40.16	0.52	112.78	114.26	1.48
289	39.92	39.49	-0.43	114.83	114.26	-0.57
290	39.02	37.41	-1.61	109.82	111.33	1.51
291	42.42	44.02	1.6	113.07	114.26	1.19
292	46.32	47.82	1.5	109.56	108.4	-1.16
293	41.98	42.27	0.29	112.57	111.33	-1.24
294	37.16	35.56	-1.59	114.43	111.33	-3.1
295	30.48	29.63	-0.86	130.43	128.91	-1.53
296	33.18	32.44	-0.74	112.22	111.33	-0.89
297	36.66	38.45	1.79	110.8	111.33	0.52
298	35.56	34.24	-1.32	105.94	108.4	2.45
299	36.22	39.29	3.07	107.14	105.47	-1.67
300	36.46	37.7	1.24	107.78	111.33	3.54
301	37.33	36.45	-0.88	109.09	111.33	2.24
302	36.64	33.44	-3.2	114.21	114.26	0.04
303	40.53	43.09	2.56	108.89	108.4	-0.49
304	28.49	28.82	0.33	112.36	111.33	-1.03
305	39.71	37.67	-2.03	116.28	117.19	0.91
306	34.06	32.12	-1.93	111.04	114.26	3.22
307	36.64	33.97	-2.67	114.07	111.33	-2.74
308	34.9	34.85	-0.05	120.64	117.19	-3.46
309	34.26	35.01	0.75	116.35	120.12	3.76
310	32.81	31.67	-1.14	114.07	114.26	0.19
311	36.65	39.33	2.68	113.35	111.33	-2.02
312	35.6	36.34	0.74	115.31	114.26	-1.05
313	30.97	31.75	0.78	123.29	125.98	2.69
314	35.64	35.46	-0.18	123.63	125.98	2.35
315	35.96	37.19	1.23	114.8	114.26	-0.54
316	33.21	33.29	0.07	117.8	123.05	5.25
317	34.14	36.4	2.26	111.18	114.26	3.08
318	34.71	34.51	-0.21	116.81	120.12	3.31
319	32.97	32.53	-0.45	127.93	128.91	0.97
320	36.4	32.29	-4.1	118.11	117.19	-0.92
321	30.77	30.48	-0.29	125	128.91	3.91
322	29.29	29.88	0.6	119.36	120.12	0.75
323	31.93	33.41	1.48	115.83	120.12	4.29
324	30.83	32.65	1.82	123.12	123.05	-0.07
325	30.85	32.9	2.05	111.11	111.33	0.22
326	35.3	35.8	0.5	121.29	120.12	-1.18
327	29.85	27.14	-2.71	121.62	125.98	4.35
328	38.89	38.7	-0.19	107.14	105.47	-1.67
329	36.5	36.98	0.48	119.21	120.12	0.91
330	35.53	38.76	3.24	118.03	114.26	-3.77
331	33.81	33.59	-0.22	113.56	114.26	0.69
332	31.65	33.54	1.9	118.97	120.12	1.15
333	29.78	31.31	1.54	109.82	114.26	4.43
334	33.38	30.14	-3.24	117.65	123.05	5.4
335	37.6	34.96	-2.64	97.96	96.68	-1.28
336	30.43	26.59	-3.85	121.95	123.05	1.1
337	31.21	30.47	-0.74	116.28	117.19	0.91
338	34.16	31.93	-2.23	112.29	117.19	4.9
339	34.15	35.98	1.84	112.43	111.33	-1.1
340	36.43	37.63	1.19	116.13	117.19	1.06
341	36.78	35.27	-1.51	118.46	120.12	1.66
342	29.59	31.38	1.79	115.16	117.19	2.02
343	38.99	45.57	6.58	118.5	120.12	1.62
344	36.97	39.75	2.78	111.25	111.33	0.08
345	30.63	31.63	1	118.42	120.12	1.7
346	39.4	40.79	1.39	115.02	114.26	-0.76
347	31.95	27.07	-4.88	122.87	123.05	0.18
348	35.14	35.38	0.24	109.49	111.33	1.84
349	34.85	32.36	-2.48	121.29	125.98	4.68
350	38.54	40.03	1.49	116.5	114.26	-2.25
351	40.12	43.18	3.06	118.11	117.19	-0.92
352	37.46	38.85	1.39	121.62	120.12	-1.5
353	39.05	36.55	-2.5	120.81	120.12	-0.69
354	39.3	37.69	-1.61	116.66	117.19	0.53
355	38.49	36.85	-1.64	124.22	125.98	1.75
356	36.92	35.63	-1.3	117.04	117.19	0.15
357	32.2	31.75	-0.45	118.97	117.19	-1.78
358	39.58	37.09	-2.49	122.37	120.12	-2.25
359	39.04	39.1	0.06	120.24	120.12	-0.12
360	39.99	40.1	0.11	117.96	117.19	-0.77
361	41.78	40.87	-0.91	117.57	120.12	2.55
362	41.86	42.42	0.56	116.66	117.19	0.53
363	38.55	36.44	-2.1	119.84	120.12	0.28
364	40.17	40.49	0.32	119.36	120.12	0.75
365	41.92	42.8	0.87	115.9	114.26	-1.65
366	39.12	38.24	-0.88	115.61	114.26	-1.35
367	38.89	39.57	0.68	113.56	108.4	-5.17
368	41.3	43.5	2.2	120.56	120.12	-0.45
369	32.35	29.69	-2.66	109.89	108.4	-1.49
370	39.61	37.77	-1.84	120	123.05	3.05
371	32.47	34.63	2.16	123.03	123.05	0.01
372	42.01	38.36	-3.65	124.65	123.05	-1.61
373	37.23	38.23	1	126.78	125.98	-0.81
374	34.48	34.91	0.43	127.12	125.98	-1.14
375	40.1	40.55	0.45	121.38	120.12	-1.26
376	38.88	38.19	-0.69	121.87	120.12	-1.75
377	39.72	42.78	3.06	124.65	123.05	-1.61
378	34.34	34.32	-0.03	123.03	123.05	0.01
379	40.38	41.52	1.14	122.53	123.05	0.51
380	46.02	44.71	-1.31	127.03	125.98	-1.05
381	42.13	40.07	-2.07	120.81	123.05	2.24
382	30.54	26.76	-3.78	110.43	108.4	-2.03
383	42.83	44.27	1.44	121.79	120.12	-1.67
384	38.04	36.45	-1.59	115.83	117.19	1.36
385	42.41	43.25	0.84	120.08	120.12	0.04
386	39.92	40.54	0.62	118.42	120.12	1.7
387	40.87	40.09	-0.78	121.38	120.12	-1.26
388	36.9	39.06	2.16	117.11	120.12	3.01
389	31.74	31.48	-0.26	126.76	128.91	2.15
390	37.85	37.96	0.11	127.21	128.91	1.7
391	40.9	38.79	-2.11	120.08	120.12	0.04
392	41.28	40.43	-0.85	118.42	117.19	-1.23
393	36.29	35.97	-0.32	118.66	120.12	1.46
394	41.6	42.18	0.59	112.85	114.26	1.41
395	38.08	38.29	0.21	116.05	117.19	1.13
396	39.92	40.19	0.27	116.66	117.19	0.53
397	39.51	41.07	1.57	109.59	108.4	-1.19
398	36.47	36.27	-0.21	111.46	114.26	2.8
399	39.46	41.17	1.71	111.8	108.4	-3.4
400	44.7	46.03	1.33	112.43	108.4	-4.03
401	36.79	40.06	3.27	114.83	114.26	-0.57
402	33.66	32.22	-1.44	118.5	120.12	1.62
403	36.06	37.76	1.69	116.88	117.19	0.3
404	36.55	38.21	1.67	120.16	120.12	-0.04
405	35.02	28.8	-6.22	120	125.98	5.98
406	32.35	30.63	-1.72	119.28	120.12	0.83
407	42.59	39.93	-2.66	118.34	117.19	-1.16
408	32.57	34.5	1.93	123.97	125.98	2.01
409	38.32	38.43	0.11	120.81	123.05	2.24
410	33.44	31.83	-1.61	127.03	131.84	4.81
411	45.03	41.2	-3.83	121.21	123.05	1.83
412	39.37	39.94	0.57	122.53	123.05	0.51
413	35.2	31.3	-3.9	117.8	120.12	2.32
414	33.07	34.01	0.94	121.62	123.05	1.43
415	35.61	33.51	-2.1	122.12	125.98	3.86
416	40.89	37.08	-3.81	118.66	117.19	-1.47
417	43.31	39.68	-3.62	117.72	123.05	5.32
418	34.96	31.71	-3.25	122.12	125.98	3.86
419	38.74	34.16	-4.58	123.03	125.98	2.94
420	35.82	34.74	-1.08	119.84	117.19	-2.65
421	39.9	37.6	-2.3	133.33	134.77	1.43
422	32.44	35.67	3.23	123.63	125.98	2.35
423	42.04	44.3	2.26	114.43	114.26	-0.17
424	41.1	43.94	2.85	114.58	111.33	-3.25
425	36.24	36.29	0.05	96.54	96.68	0.14
426	41.05	40.57	-0.47	119.76	117.19	-2.57
427	40.32	40.58	0.26	114.43	114.26	-0.17
428	38.7	39.25	0.55	112.5	111.33	-1.17
429	34.28	36.11	1.82	107.14	105.47	-1.67
430	38.96	37.66	-1.31	116.05	114.26	-1.8
431	29.67	35.58	5.91	112.64	111.33	-1.31
432	26.95	28.65	1.7	124.22	123.05	-1.18
433	36.33	37.73	1.4	115.46	117.19	1.73
434	38.34	37.49	-0.85	119.21	123.05	3.84
435	35.28	34.13	-1.15	114.72	120.12	5.39
436	43.21	41.57	-1.64	126.67	128.91	2.23
437	28.83	29.09	0.26	122.28	123.05	0.76
438	45.7	52.34	6.63	112.71	108.4	-4.31
439	42.93	46.38	3.45	115.68	117.19	1.51
440	40.08	41.23	1.14	119.84	120.12	0.28
441	38.79	40.65	1.86	121.29	120.12	-1.18
442	37.24	34.11	-3.13	125.65	125.98	0.32
443	40.92	40.06	-0.86	115.31	117.19	1.88
444	27.08	30.5	3.42	117.11	111.33	-5.78
445	37.04	36.54	-0.49	112.15	111.33	-0.82
446	35.47	35.03	-0.44	114.29	111.33	-2.96
447	32.73	33.67	0.95	107.33	108.4	1.06
448	34.36	34.15	-0.21	110.19	111.33	1.14
449	28.75	29.96	1.21	132.84	128.91	-3.94
450	29.5	30.2	0.7	123.88	123.05	-0.83
451	25.38	24.58	-0.8	107.59	114.26	6.67
452	29.95	30.1	0.15	116.43	114.26	-2.17
453	30.94	32.9	1.96	123.12	120.12	-3
454	24.48	21.28	-3.2	110.5	108.4	-2.1
455	39.04	39.28	0.24	122.45	123.05	0.6
456	36.26	35.72	-0.54	128.76	125.98	-2.78
457	36.68	37.01	0.32	118.27	120.12	1.85
458	27.47	30.32	2.85	117.26	114.26	-3.01
459	24.37	22.6	-1.77	110.4	114.26	3.86
460	21.59	19.82	-1.77	126.85	125.98	-0.87
461	25.06	25.36	0.3	114.29	114.26	-0.03
462	34.06	35.71	1.64	120.81	120.12	-0.69
463	29.6	34.77	5.17	120.32	117.19	-3.13
464	37.6	38.97	1.36	123.71	123.05	-0.66
465	37.87	37.95	0.08	121.09	123.05	1.96
466	35.38	33.07	-2.32	125.2	125.98	0.78
467	37.48	34.99	-2.49	118.81	123.05	4.23
468	40.18	39.42	-0.76	119.21	120.12	0.91
469	40.59	42.08	1.49	119.05	117.19	-1.86
470	34.83	39.88	5.04	115.38	114.26	-1.13
471	33.37	33.72	0.35	116.13	114.26	-1.87
472	30.94	30.03	-0.91	119.92	120.12	0.2
473	33.7	34.46	0.76	120.24	123.05	2.81
474	34.12	34.15	0.03	118.42	117.19	-1.23
475	37.29	39.04	1.75	117.42	114.26	-3.16
476	31.55	30.56	-0.99	121.79	123.05	1.26
477	28.85	28.29	-0.56	118.97	117.19	-1.78
478	30.3	30.68	0.37	123.63	125.98	2.35
479	22.82	25.06	2.24	126.05	125.98	-0.07
480	33.69	33.87	0.19	101.93	105.47	3.54
481	33.49	36.87	3.38	97.4	96.68	-0.72
482	39.83	40.49	0.67	109.69	108.4	-1.29
483	44.42	45.39	0.98	101.98	102.54	0.56
484	42.84	44.27	1.42	103.81	102.54	-1.27
485	40.75	41.44	0.7	98.09	99.61	1.52
486	39.7	39.92	0.22	102.45	102.54	0.09
487	41.68	43.39	1.7	97.09	99.61	2.52
488	43.32	44.23	0.91	95.24	93.75	-1.49
489	41.69	44.33	2.64	92.74	90.82	-1.92
490	42.16	45.47	3.32	91.93	90.82	-1.11
491	42.69	46.69	4	92.17	90.82	-1.35
492	45.39	45.75	0.37	90.09	90.82	0.73
493	45.31	45.96	0.65	89.69	90.82	1.13
494	45.02	45.53	0.51	91.81	90.82	-0.99
495	44.92	45.7	0.78	88.24	87.89	-0.34
496	47.01	50.72	3.7	87.15	84.96	-2.19
497	44.51	45.04	0.53	89.49	87.89	-1.59
498	44.3	45.05	0.75	87.34	87.89	0.55
499	46.86	49.5	2.65	80.65	79.1	-1.54
500	47.41	49.75	2.34	85.71	84.96	-0.75
501	46.56	46.71	0.15	82.87	82.03	-0.84

## Sheet: Record 6
2-s window no.	Depth GS	Depth Est	Depth error	Rate GS	Rate Est	Rate error
1	44.25	43.68	-0.58	109.36	108.4	-0.96
2	45.52	45.83	0.31	103.45	102.54	-0.91
3	44.85	45.02	0.17	101.98	102.54	0.56
4	47.32	48.25	0.92	103.81	102.54	-1.27
5	49.63	48.84	-0.79	97.83	96.68	-1.15
6	51	49.02	-1.98	100	99.61	-0.39
7	50.91	48.41	-2.49	90.98	93.75	2.77
8	47.78	51.05	3.27	89.49	87.89	-1.59
9	50.48	52.35	1.87	87.02	87.89	0.87
10	50.86	51.13	0.26	82.19	82.03	-0.16
11	46.46	49.14	2.68	90.91	90.82	-0.09
12	47.9	50.44	2.55	88.89	87.89	-1
13	47.48	47.54	0.06	88.24	87.89	-0.34
14	46.93	50.07	3.14	85.78	84.96	-0.81
15	52.5	54.29	1.78	97.88	96.68	-1.2
16	52.76	54.58	1.83	100.78	99.61	-1.17
17	52.96	52.19	-0.77	101.69	102.54	0.84
18	52.62	52.43	-0.19	102.39	102.54	0.15
19	49.36	49.25	-0.12	98.36	99.61	1.25
20	47.7	46.69	-1.02	101.87	102.54	0.67
21	48.59	52.34	3.75	98.96	96.68	-2.28
22	49.92	48.11	-1.8	99.09	99.61	0.52
23	48.02	47.45	-0.56	99.17	99.61	0.44
24	47.01	48.69	1.68	100.45	99.61	-0.84
25	48.34	48.55	0.21	96.93	96.68	-0.25
26	51.91	50.07	-1.83	102.16	105.47	3.31
27	50.72	47.98	-2.74	98.12	99.61	1.49
28	52.89	51.87	-1.02	95.39	96.68	1.29
29	48.03	50.44	2.41	92.24	90.82	-1.42
30	48.08	48.4	0.33	90.23	90.82	0.59
31	46.84	47.57	0.73	90.91	90.82	-0.09
32	45.77	46.74	0.97	94.41	93.75	-0.66
33	49.06	49.77	0.71	94.34	93.75	-0.59
34	46.98	46.6	-0.38	89.55	90.82	1.27
35	48.23	48.89	0.66	90.7	90.82	0.12
36	47.63	49.08	1.45	90.98	90.82	-0.16
37	47.34	47.74	0.41	93.17	93.75	0.58
38	44.62	47.14	2.52	88.95	90.82	1.87
39	45.98	48.56	2.58	95.24	93.75	-1.49
40	46.61	44.29	-2.32	91.12	90.82	-0.3
41	45.62	45.81	0.19	93.39	93.75	0.36
42	43.84	40.28	-3.56	95.54	96.68	1.14
43	51.5	47.18	-4.32	93.39	93.75	0.36
44	44.62	43.14	-1.47	92.17	93.75	1.58
45	48.31	48.85	0.54	90.29	90.82	0.53
46	46.95	48.42	1.46	96.77	96.68	-0.09
47	46.47	48.26	1.78	94.71	93.75	-0.96
48	47.27	45.5	-1.77	95.24	96.68	1.44
49	46.1	43.9	-2.2	94.94	96.68	1.74
50	47.93	46.84	-1.09	96	96.68	0.68
51	46.86	48.07	1.22	95.69	93.75	-1.94
52	50.51	50.58	0.07	94.64	96.68	2.04
53	44.34	46.38	2.05	92.38	90.82	-1.56
54	41.6	41.52	-0.07	94.27	93.75	-0.52
55	36.91	36.69	-0.22	90.29	90.82	0.53
56	39.62	40.96	1.34	93.1	90.82	-2.28
57	43.5	42.82	-0.67	95.92	96.68	0.76
58	46.33	48.72	2.39	96	93.75	-2.25
59	44.3	46.57	2.27	92.88	90.82	-2.06
60	54.52	51.03	-3.49	100.73	102.54	1.81
61	58.14	57.42	-0.72	101.69	102.54	0.84
62	53.99	52.28	-1.71	99.17	99.61	0.44
63	51.16	52.72	1.56	96.93	96.68	-0.25
64	52.04	52.39	0.35	99.34	99.61	0.27
65	50.82	51.1	0.28	99.42	99.61	0.19
66	50.85	50.78	-0.07	99.34	99.61	0.27
67	49.29	47.89	-1.4	99.01	99.61	0.6
68	52.13	53.27	1.13	100.25	99.61	-0.64
69	50.66	53.75	3.09	99.59	96.68	-2.91
70	52.02	54.13	2.11	99.94	99.61	-0.34
71	52.17	53.96	1.79	103.81	102.54	-1.27
72	51.91	54.08	2.18	104.41	102.54	-1.87
73	51.1	52.55	1.45	100.33	99.61	-0.73
74	52.22	50.9	-1.32	101.52	102.54	1.02
75	48.46	47.49	-0.96	99.89	102.54	2.65
76	46.15	46.74	0.58	101.61	102.54	0.93
77	46.75	47.54	0.79	102.04	102.54	0.5
78	47.03	45.93	-1.1	98.52	99.61	1.09
79	44.71	42.5	-2.21	95.47	96.68	1.21
80	44.81	43.03	-1.77	92.45	93.75	1.3
81	47.13	46.63	-0.5	97.72	96.68	-1.04
82	45.21	45.38	0.17	98.36	96.68	-1.68
83	43.94	45.03	1.09	96.46	96.68	0.22
84	41.72	41.92	0.2	90.91	93.75	2.84
85	43.23	42.01	-1.22	101.61	102.54	0.93
86	42.6	42.59	-0.01	97.88	96.68	-1.2
87	43.55	44.49	0.94	99.39	99.61	0.22
88	45.92	44.09	-1.83	98.12	99.61	1.49
89	45.55	44.83	-0.72	99.26	99.61	0.35
90	42.77	41.6	-1.16	99.23	99.61	0.38
91	41.54	41.69	0.15	100.76	99.61	-1.15
92	47.56	48.63	1.07	100.5	102.54	2.04
93	47.96	50.73	2.77	102.86	102.54	-0.32
94	54.1	54.63	0.53	116.05	120.12	4.06
95	50.49	48.55	-1.94	100	102.54	2.54
96	51.07	52.05	0.98	108.37	108.4	0.03
97	51.49	53.23	1.74	106.86	105.47	-1.39
98	51.84	51.73	-0.12	107.14	108.4	1.26
99	49.71	50.94	1.23	106.19	105.47	-0.73
100	49.15	48.79	-0.36	107.14	108.4	1.26
101	48.58	47.28	-1.3	106.86	108.4	1.54
102	47.55	47.88	0.32	105.76	105.47	-0.29
103	55.12	53.3	-1.82	108.3	108.4	0.1
104	51.89	48.99	-2.9	107.4	108.4	1
105	52.45	54.28	1.83	103.54	102.54	-1
106	50.62	50.54	-0.09	104.9	105.47	0.57
107	49.73	49.26	-0.48	101.27	102.54	1.27
108	48.71	48.87	0.16	106.19	105.47	-0.73
109	46	42.99	-3.01	94.41	96.68	2.27
110	50.01	48.79	-1.22	106.82	108.4	1.57
111	49.09	48.07	-1.02	102.68	102.54	-0.14
112	48.02	48.09	0.07	100.84	99.61	-1.23
113	48.91	50.28	1.37	101.24	99.61	-1.63
114	48.16	47.13	-1.03	99.59	99.61	0.02
115	49.35	50.44	1.09	101.52	99.61	-1.91
116	48.89	49.25	0.36	101.41	102.54	1.13
117	48.26	49.77	1.51	100.93	99.61	-1.32
118	44.85	44.09	-0.76	101.44	102.54	1.1
119	47.98	49.96	1.98	98.9	96.68	-2.22
120	51.56	49.49	-2.07	98.85	99.61	0.76
121	49.06	48.79	-0.27	100.5	99.61	-0.89
122	45.83	47.81	1.97	98.47	96.68	-1.79
123	44.78	44.06	-0.73	99.01	99.61	0.6
124	45.28	44.39	-0.89	95.85	96.68	0.83
125	43.06	42.69	-0.37	100.56	102.54	1.98
126	47.75	46.96	-0.79	101.52	102.54	1.02
127	44.62	44.02	-0.59	103.51	105.47	1.96
128	44.73	44.32	-0.4	102.04	102.54	0.5
129	39.64	40.39	0.75	100.76	99.61	-1.15
130	36.65	35.54	-1.11	104.65	105.47	0.82
131	39.31	39.84	0.53	104.83	102.54	-2.29
132	39.64	38.8	-0.84	102.04	102.54	0.5
133	39.12	37.75	-1.38	102.62	102.54	-0.08
134	38.9	37.53	-1.37	102.45	105.47	3.02
135	41.43	39.63	-1.79	101.52	102.54	1.02
136	41.49	40.7	-0.79	98.52	99.61	1.09
137	41.57	42.14	0.58	102.68	102.54	-0.14
138	44.13	42.33	-1.8	99.61	102.54	2.93
139	43.3	41.33	-1.97	99.92	99.61	-0.31
140	43.85	41.39	-2.46	99.17	99.61	0.44
141	44.72	45.16	0.44	99.59	99.61	0.02
142	42.89	42.76	-0.14	100.73	99.61	-1.12
143	41.32	41.19	-0.14	103.09	102.54	-0.55
144	41.58	41.37	-0.21	103.45	105.47	2.02
145	41.06	39.18	-1.88	104.17	105.47	1.3
146	40.24	40.62	0.38	101.35	102.54	1.19
147	39.26	41.37	2.11	104.99	102.54	-2.45
148	42.01	39.35	-2.66	103.36	102.54	-0.82
149	43.03	43.43	0.4	101.69	102.54	0.84
150	42.69	42.19	-0.5	101.18	99.61	-1.57
151	43	42.27	-0.72	103.45	102.54	-0.91
152	42.34	44.4	2.06	103.45	102.54	-0.91
153	43.74	41.71	-2.03	100.93	102.54	1.61
154	40.14	41.3	1.15	103.99	105.47	1.48
155	40.44	39.02	-1.42	100.93	102.54	1.61
156	39.07	39.54	0.47	106.51	105.47	-1.04
157	40.17	40.52	0.35	102.21	102.54	0.32
158	39.03	41.73	2.7	103.21	99.61	-3.6
159	38.73	41.05	2.33	101.69	99.61	-2.09
160	37.26	36.78	-0.48	102.27	102.54	0.27
161	38.59	38.92	0.33	106.67	105.47	-1.2
162	37.3	36.83	-0.46	99.42	99.61	0.19
163	38.16	38.95	0.79	104.11	102.54	-1.57
164	38.97	38.18	-0.79	105.17	105.47	0.3
165	39.34	33.59	-5.74	78.48	76.17	-2.31
166	37.85	37.31	-0.54	105.57	105.47	-0.1
167	39.85	36.88	-2.97	107.82	108.4	0.58
168	38.99	40.25	1.26	105.08	102.54	-2.54
169	42.47	43.17	0.69	102.86	102.54	-0.32
170	42.18	42.93	0.75	98.28	96.68	-1.6
171	43.05	43.85	0.8	96.67	96.68	0.01
172	42.79	42.49	-0.3	96.62	96.68	0.06
173	40.33	42.61	2.29	94.64	93.75	-0.89
174	45.94	44.78	-1.16	93.75	93.75	0
175	45.76	44.16	-1.6	96.15	96.68	0.53
176	45.15	45.15	-0.01	99.67	99.61	-0.06
177	43.34	46.63	3.29	98.52	96.68	-1.84
178	44.88	44.07	-0.81	96.7	96.68	-0.02
179	43.5	46.66	3.16	99.78	99.61	-0.17
180	42.98	43.59	0.61	102.83	102.54	-0.29
181	40.63	42.31	1.67	98.04	96.68	-1.36
182	40.07	41.32	1.25	101.12	99.61	-1.51
183	39.95	36.83	-3.12	103.18	102.54	-0.64
184	37.75	41.19	3.43	104.23	99.61	-4.62
185	37.89	38.38	0.49	104.8	105.47	0.67
186	32.69	32.65	-0.05	101.81	102.54	0.73
187	34.06	34.2	0.14	105.17	102.54	-2.63
188	35.13	34.66	-0.47	109.16	111.33	2.17
189	29.7	28.02	-1.69	106.19	105.47	-0.73
190	33.15	32.56	-0.59	101.41	99.61	-1.8
191	35.84	37.04	1.2	103.81	102.54	-1.27
192	31.97	34.68	2.71	103.03	99.61	-3.42
193	34.01	32.97	-1.04	105.08	105.47	0.39
194	35.38	36.21	0.83	100	99.61	-0.39
195	36.54	34.69	-1.85	101.69	102.54	0.84
196	34.94	34.76	-0.19	102.83	102.54	-0.29
197	34.7	35.59	0.89	100.39	99.61	-0.78
198	35.98	37.51	1.53	97.4	96.68	-0.72
199	38.96	37.98	-0.98	100.67	102.54	1.87
200	35.32	34.75	-0.57	100.5	102.54	2.04
201	35.47	36.11	0.64	100	99.61	-0.39
202	33.13	32.97	-0.16	115.68	117.19	1.51
203	34.55	37.52	2.97	101.69	99.61	-2.09
204	36.95	39.85	2.9	100	99.61	-0.39
205	37.97	37.31	-0.66	97.24	96.68	-0.57
206	39.51	38.12	-1.39	101.69	99.61	-2.09
207	34.04	33.26	-0.78	100.5	99.61	-0.89
208	33.09	34.72	1.63	107.33	105.47	-1.87
209	33.02	31.79	-1.23	102.65	102.54	-0.11
210	33.84	31.72	-2.12	103.36	102.54	-0.82
211	32.39	32.6	0.21	107.14	105.47	-1.67
212	40.19	41.86	1.67	102.83	102.54	-0.29
213	39.85	38.3	-1.55	101.69	102.54	0.84
214	44.53	45.15	0.62	114.07	114.26	0.19
215	31.46	30.67	-0.8	118.03	117.19	-0.85
216	36.26	35.49	-0.77	111.21	111.33	0.11
217	36.93	37.51	0.59	107.78	108.4	0.61
218	43.36	40.5	-2.87	110.5	111.33	0.83
219	33.79	34.85	1.06	117.65	117.19	-0.46
220	36.9	37.67	0.77	109.09	108.4	-0.69
221	37.07	35.9	-1.16	110.6	111.33	0.73
222	36.77	36.54	-0.22	105.51	105.47	-0.04
223	37.43	38.57	1.14	100.84	99.61	-1.23
224	36.43	36.36	-0.07	114.8	114.26	-0.54
225	39.62	40.03	0.4	109.09	108.4	-0.69
226	44.06	42.5	-1.56	94.79	96.68	1.89
227	39.26	38.23	-1.03	97.88	99.61	1.73
228	38.75	38.2	-0.55	97.3	96.68	-0.62
229	33.87	32.32	-1.55	101.01	99.61	-1.4
230	38.59	38.32	-0.27	100	99.61	-0.39
231	38.06	37.62	-0.44	98.74	99.61	0.87
232	38.66	36.88	-1.78	103.54	102.54	-1
233	37.03	37.53	0.49	100.08	99.61	-0.47
234	35.56	35.97	0.41	103.75	102.54	-1.21
235	30.95	30.92	-0.03	115.38	114.26	-1.13
236	31.45	31.68	0.23	112.5	111.33	-1.17
237	33.54	33.01	-0.53	112.15	111.33	-0.82
238	38.35	38.99	0.64	103.81	102.54	-1.27
239	30.85	28.45	-2.39	103.54	105.47	1.93
240	28.8	28.24	-0.56	103.93	105.47	1.54
241	35.27	34.64	-0.63	112.85	114.26	1.41
242	33.76	32.61	-1.16	109.09	111.33	2.24
243	35.69	31.86	-3.83	105.82	108.4	2.58
244	38.24	38.65	0.4	107.14	105.47	-1.67
245	35.09	34.53	-0.56	109.76	108.4	-1.36
246	34.1	33.51	-0.58	114.72	114.26	-0.46
247	33.68	33.78	0.09	110.97	111.33	0.35
248	33.46	33.82	0.36	115.38	114.26	-1.13
249	29.93	27.51	-2.42	100.84	99.61	-1.23
250	28.06	24.41	-3.65	101.35	99.61	-1.74
251	23.92	22.81	-1.11	102.65	102.54	-0.11
252	35.9	34.87	-1.03	111.18	111.33	0.15
253	42.45	43.16	0.71	102.65	102.54	-0.11
254	41.62	43.53	1.91	104.53	102.54	-1.99
255	39.71	38.89	-0.82	108.21	108.4	0.19
256	41.7	40.97	-0.74	104.23	105.47	1.24
257	39.59	39.8	0.21	103.09	102.54	-0.55
258	41.04	39.12	-1.93	103.45	105.47	2.02
259	42.07	40.65	-1.42	99.17	99.61	0.44
260	41.71	41.02	-0.7	106.19	105.47	-0.73
261	41.81	42.51	0.7	104.05	102.54	-1.51
262	41.18	43.02	1.84	102.86	102.54	-0.32
263	40.16	39.33	-0.83	109.59	108.4	-1.19
264	41.01	42.73	1.72	100.06	99.61	-0.45
265	41.1	42.72	1.63	98.36	96.68	-1.68
266	42.61	43.23	0.61	97.56	96.68	-0.88
267	39.88	42.88	3	101.41	99.61	-1.8
268	43.85	41.19	-2.66	99.01	99.61	0.6
269	43.26	43.34	0.08	101.95	102.54	0.58
270	42.32	41.47	-0.86	100.5	102.54	2.04
271	39.15	40.5	1.35	96	96.68	0.68
272	39.13	39.57	0.45	101.01	99.61	-1.4
273	38.16	37.48	-0.68	102.92	102.54	-0.38
274	39.04	38.02	-1.03	105.45	105.47	0.02
275	34.71	34.71	0	101.78	99.61	-2.17
276	34.44	36.5	2.06	103.45	102.54	-0.91
277	33.61	34.41	0.8	104.9	102.54	-2.36
278	35.94	37.14	1.2	99.45	99.61	0.16
279	36.38	35.43	-0.95	103.81	102.54	-1.27
280	36.66	35.25	-1.41	102.56	102.54	-0.03
281	35.88	37.63	1.76	100.39	99.61	-0.78
282	36.19	36.27	0.08	103.36	102.54	-0.82
283	36.85	34.7	-2.14	97.09	99.61	2.52
284	37.61	39.85	2.24	97.88	96.68	-1.2
285	34.36	33.58	-0.78	96.77	99.61	2.84
286	34.87	34.64	-0.23	94.49	93.75	-0.74
287	34.69	33.91	-0.78	96.23	96.68	0.45
288	33.6	33.99	0.39	95.09	93.75	-1.34
289	42.03	41.23	-0.8	104.44	105.47	1.03
290	42.59	42.46	-0.13	103.57	102.54	-1.03
291	43.22	43.22	0	102.83	102.54	-0.29
292	42.14	41.32	-0.81	96.77	96.68	-0.09
293	42.2	41.5	-0.7	98.41	99.61	1.19
294	36.15	34.97	-1.18	101.69	102.54	0.84
295	40	39.18	-0.82	102.86	105.47	2.61
296	44.56	43.97	-0.59	93.97	93.75	-0.22
297	41.3	42.26	0.96	98.85	96.68	-2.17
298	45.67	46.58	0.9	93.99	93.75	-0.24
299	42.63	41.28	-1.35	96.08	99.61	3.53
300	40.52	38.39	-2.13	99.26	99.61	0.35
301	40.01	40.26	0.25	95.54	96.68	1.14
302	36.63	36.96	0.33	97.24	96.68	-0.57
303	39.15	38.65	-0.5	96.93	96.68	-0.25
304	38.85	37.25	-1.59	94.94	93.75	-1.19
305	37.86	39.5	1.64	95.24	93.75	-1.49
306	36.57	37.27	0.69	97.4	93.75	-3.65
307	36.05	37.42	1.37	97.3	96.68	-0.62
308	33.39	32.24	-1.14	96.85	96.68	-0.17
309	34.11	34.13	0.02	100	99.61	-0.39
310	37.12	36.7	-0.42	96.62	96.68	0.06
311	42.88	44.24	1.36	151.23	152.34	1.12
312	44.23	44.89	0.65	148.7	146.48	-2.21
313	44.1	44.27	0.17	147.24	146.48	-0.75
314	42.97	43.86	0.89	142.18	140.63	-1.56
315	37.68	37.73	0.05	140.63	140.63	0
316	37.44	36.07	-1.37	142.94	143.55	0.61
317	38.91	39.2	0.29	141.18	140.63	-0.55
318	41.17	40.25	-0.92	143.63	143.55	-0.07
319	41.45	40.87	-0.58	148.88	149.41	0.53
320	42.77	43.07	0.29	141.93	140.63	-1.3
321	38.6	38.18	-0.42	140.68	140.63	-0.05
322	39.17	39.31	0.14	141.93	140.63	-1.3
323	38.84	38.12	-0.71	140.3	140.63	0.33
324	38	38.66	0.66	144.49	143.55	-0.94
325	36.52	36.87	0.35	139.05	137.7	-1.35
326	37.48	37.5	0.03	140.73	140.63	-0.11
327	38.34	39.5	1.16	144.06	143.55	-0.5
328	37.1	37.24	0.13	144.75	143.55	-1.2
329	38.33	39.1	0.77	141.51	140.63	-0.88
330	36.04	35.35	-0.69	141.4	140.63	-0.77
331	38.4	39.34	0.94	136.57	134.77	-1.8
332	35.55	36.03	0.48	142.86	140.63	-2.23
333	39.2	38.95	-0.25	140.19	140.63	0.44
334	36.96	36.68	-0.29	138.14	137.7	-0.45
335	36.69	36.05	-0.63	137.14	137.7	0.55
336	40.07	41.03	0.96	133.83	131.84	-1.99
337	41.36	41	-0.35	135.59	134.77	-0.83
338	34.07	33.79	-0.28	136.26	137.7	1.43
339	41.93	43.27	1.35	141.73	140.63	-1.11
340	39.97	42.18	2.21	137.14	134.77	-2.38
341	37.59	36.71	-0.88	138.09	140.63	2.54
342	33.72	34.48	0.76	134.93	134.77	-0.17
343	34.78	35.54	0.77	138.17	140.63	2.46
344	35.55	34.18	-1.36	129.59	128.91	-0.68
345	39	39.18	0.18	140.02	137.7	-2.33
346	42.89	43.81	0.92	138.49	134.77	-3.72
347	39.89	39.59	-0.3	141.07	140.63	-0.44
348	36.87	37.77	0.9	138.09	137.7	-0.39
349	34.87	36.56	1.69	142.01	143.55	1.54
350	33.39	34.13	0.75	142.07	140.63	-1.44
351	37.72	38.61	0.89	152.67	152.34	-0.33
352	33.62	34.35	0.73	151.32	152.34	1.02
353	38.28	38.76	0.48	146.52	146.48	-0.04
354	36.19	34.29	-1.89	151.8	152.34	0.54
355	39.33	38.01	-1.32	145.28	146.48	1.21
356	34.49	36.03	1.54	149.07	146.48	-2.58
357	35.55	36.77	1.23	142.43	140.63	-1.81
358	33.51	32	-1.51	148.61	146.48	-2.12
359	35.96	36.37	0.41	142.1	143.55	1.46
360	32.21	31.65	-0.55	140.62	143.55	2.93
361	41.82	43.98	2.16	140.02	137.7	-2.33
362	36.69	34.99	-1.7	145.45	143.55	-1.9
363	41.76	41.8	0.04	148.33	146.48	-1.85
364	39.56	38.48	-1.08	149.07	149.41	0.35
365	37.45	39.99	2.54	152.87	149.41	-3.45
366	36.34	38.11	1.76	147.87	146.48	-1.39
367	44.46	41.37	-3.08	134.83	134.77	-0.07
368	40.33	40.62	0.28	144.4	143.55	-0.85
369	29.23	27.47	-1.76	159.29	158.2	-1.09
370	34.55	34.91	0.35	143.2	143.55	0.36
371	35.94	37.19	1.25	151.13	149.41	-1.72
372	38.94	38.25	-0.69	142.18	143.55	1.37
373	38.03	38.32	0.29	143.03	143.55	0.53
374	35.68	30.64	-5.04	142.26	146.48	4.22
375	36.81	38.45	1.63	142.26	140.63	-1.64
376	43.16	40.78	-2.38	138.78	137.7	-1.09
377	41.64	40.2	-1.44	135.52	134.77	-0.75
378	21.63	20.57	-1.06	151.99	149.41	-2.58
379	33.22	33.55	0.33	143.31	143.55	0.24
380	31.17	31.38	0.2	146.79	146.48	-0.3
381	46.31	47.61	1.3	153.16	152.34	-0.82
382	49.48	48.93	-0.55	144.06	146.48	2.43
383	49.07	49.98	0.91	137.61	137.7	0.08
384	34.21	33.46	-0.75	137.09	134.77	-2.33
385	41.66	42.22	0.56	135.06	131.84	-3.22
386	43.99	43.41	-0.58	145.54	146.48	0.94
387	33.2	32.45	-0.75	136.88	137.7	0.81
388	38.4	39.81	1.41	141.34	137.7	-3.65
389	40.01	37.81	-2.2	138.89	140.63	1.74
390	45.69	45.07	-0.62	138.57	140.63	2.06
391	39.63	42.65	3.03	137.14	137.7	0.55
392	38.26	38.48	0.22	133.53	131.84	-1.7
393	43.71	42.78	-0.93	139.94	140.63	0.68
394	48.42	49.23	0.81	137.3	137.7	0.4
395	47	46.49	-0.51	131.72	131.84	0.11
396	43.39	45.42	2.03	129.78	128.91	-0.87
397	52.05	53.36	1.31	129.22	128.91	-0.31
398	48.98	46.83	-2.15	128.21	128.91	0.7
399	57.6	52.75	-4.85	125.44	125.98	0.54
400	52.19	50.12	-2.07	126.94	125.98	-0.96
401	47.5	48.79	1.29	122.03	120.12	-1.92
402	46.34	47.06	0.71	126.67	125.98	-0.69
403	49.09	53.93	4.84	123.2	123.05	-0.16
404	44.65	42.45	-2.21	115.83	117.19	1.36
405	47.97	51.05	3.08	123.65	123.05	-0.6
406	46.86	45.39	-1.47	124.05	125.98	1.92
407	42.09	38.14	-3.95	119.92	117.19	-2.73
408	46.99	45.31	-1.69	125.61	125.98	0.37
409	44.42	43.08	-1.34	119.68	120.12	0.44
410	35.05	31.63	-3.42	121.7	123.05	1.34
411	43.41	42.28	-1.13	126.76	125.98	-0.78
412	36.77	37.61	0.83	119.68	120.12	0.44
413	48.63	48.72	0.09	123.37	125.98	2.6
414	46.18	44.21	-1.97	117.26	117.19	-0.08
415	40.13	41.57	1.44	122.2	123.05	0.85
416	38.94	40.41	1.47	113.56	108.4	-5.17
417	38.02	33.76	-4.27	121.38	120.12	-1.26
418	38.02	42.62	4.6	119.21	114.26	-4.95
419	41.56	40.22	-1.34	119.21	120.12	0.91
420	32.41	32.77	0.36	115.05	114.26	-0.79
421	36.98	38.85	1.87	116.2	117.19	0.98
422	37.96	37.54	-0.43	114.87	117.19	2.32
423	37.25	35.89	-1.36	119.05	120.12	1.07
424	38.76	35.01	-3.75	119.05	120.12	1.07
425	33.87	33.99	0.12	125.61	125.98	0.37
426	41.01	40.88	-0.13	120.4	120.12	-0.28
427	41.54	43.35	1.81	115.38	114.26	-1.13
428	47.06	46.23	-0.83	120	120.12	0.12
429	37.45	40.15	2.71	119.36	120.12	0.75
430	48.8	49.25	0.44	113.21	114.26	1.05
431	39.48	38.87	-0.61	114.8	114.26	-0.54
432	34.53	33.51	-1.01	117.04	114.26	-2.78
433	40.88	39.91	-0.97	115.31	114.26	-1.05
434	30.35	27.93	-2.41	124.14	123.05	-1.09
435	33.05	35.69	2.64	122.28	120.12	-2.17
436	29.29	30.15	0.86	113.92	108.4	-5.53
437	40.98	38.25	-2.73	119.52	117.19	-2.33
438	27.66	25.25	-2.4	124.48	123.05	-1.43
439	36.76	34.75	-2.01	114.72	114.26	-0.46
440	47.27	46.96	-0.31	115.98	117.19	1.21
441	44.88	41.53	-3.35	123.63	125.98	2.35
442	40.36	37.5	-2.86	122.45	123.05	0.6
443	48.4	48.66	0.26	126.67	125.98	-0.69
444	37.92	38.04	0.12	124.48	125.98	1.5
445	31.35	29.86	-1.5	114.65	114.26	-0.39
446	38.32	39.27	0.95	118.97	117.19	-1.78
447	40.67	43.11	2.44	116.35	117.19	0.83
448	26.7	23.86	-2.84	122.37	120.12	-2.25
449	30.23	32.93	2.7	104.44	105.47	1.03
450	39.42	40.23	0.81	115.83	117.19	1.36
451	42.64	43.53	0.89	120.08	120.12	0.04
452	40.75	42.01	1.26	119.68	120.12	0.44
453	42.77	44.52	1.75	119.13	120.12	0.99
454	32.86	29.94	-2.92	119.21	120.12	0.91
455	29.12	29.37	0.25	127.66	131.84	4.18
456	44.65	50.31	5.65	113.49	108.4	-5.09
457	33.86	37.87	4.02	131.48	131.84	0.35
458	45.88	47.57	1.69	125.79	125.98	0.19
459	33.83	32.27	-1.55	122.89	125.98	3.09
460	36.47	38.98	2.51	120.97	123.05	2.08
461	30.64	26.08	-4.55	133.48	137.7	4.21
462	37	36.25	-0.75	125.79	125.98	0.19
463	31.53	30.53	-1.01	123.37	120.12	-3.25
464	44.01	41.65	-2.37	120.56	123.05	2.48
465	40.57	39.02	-1.55	114.94	114.26	-0.68
466	37.14	37.88	0.74	122.62	123.05	0.43
467	33.87	33.34	-0.53	116.88	117.19	0.3
468	33.87	29.24	-4.63	120	123.05	3.05
469	38.32	39.65	1.33	132.6	131.84	-0.76
470	34.23	35.19	0.96	128.3	125.98	-2.32
471	23.15	22.3	-0.85	126.67	125.98	-0.69
472	35.08	32.87	-2.22	120.48	123.05	2.56
473	32.36	33.65	1.29	126.76	125.98	-0.78
474	48.46	51.15	2.69	123.46	120.12	-3.34
475	44.67	45.62	0.95	118.66	117.19	-1.47
476	40.07	39.44	-0.63	123.71	125.98	2.27
477	40.69	40.22	-0.48	119.28	117.19	-2.1
478	37.44	38.36	0.91	118.19	117.19	-1
479	45.31	41.66	-3.65	119.68	120.12	0.44
480	37.96	36.39	-1.58	117.8	114.26	-3.54
481	31.64	29.92	-1.73	119.4	120.12	0.71
482	32.45	32.77	0.33	125	123.05	-1.95
483	46.55	47.31	0.76	128.41	128.91	0.5
484	39.57	39.79	0.22	130.25	128.91	-1.34
485	41.95	41.58	-0.38	126.23	125.98	-0.25
486	36.43	37.01	0.58	128.57	128.91	0.33
487	35.83	39.52	3.69	124.61	123.05	-1.56
488	35.9	34.97	-0.92	121.79	120.12	-1.67
489	41.3	42.11	0.81	125.09	123.05	-2.04
490	37.45	38.84	1.4	125.61	125.98	0.37
491	39.49	39.14	-0.35	121.13	120.12	-1.01
492	35.87	37.18	1.31	125.35	125.98	0.63
493	42.26	40.92	-1.34	121.79	125.98	4.19
494	36.36	35.54	-0.82	132.6	131.84	-0.76
495	33.45	35.09	1.63	123.71	123.05	-0.66
496	33.27	32.49	-0.77	125	125.98	0.98
497	40.25	41.56	1.31	128.82	128.91	0.08
498	38.78	39.49	0.71	126.23	125.98	-0.25
499	34.5	33.01	-1.49	127.84	128.91	1.07
500	37.13	38.5	1.37	125.26	123.05	-2.21
501	27.31	25.27	-2.05	125.72	128.91	3.19
502	34.44	32.15	-2.29	118.03	120.12	2.08
503	35.69	37.04	1.35	118.03	120.12	2.08
504	39.69	40.42	0.73	113.92	114.26	0.33
505	36.5	36.31	-0.19	114.5	114.26	-0.25
506	38.72	43.63	4.91	116.73	114.26	-2.47
507	29.48	28.16	-1.31	116.13	114.26	-1.87
508	33.94	37.66	3.72	113.14	114.26	1.12
509	30.13	31.33	1.2	98.68	99.61	0.93
510	25.54	29.93	4.39	116.43	117.19	0.76
511	32.31	33.41	1.1	127.46	125.98	-1.48
512	31.63	33.66	2.04	124.31	123.05	-1.26
513	29.9	31.03	1.12	125.26	125.98	0.72
514	35.92	35.37	-0.55	120.81	123.05	2.24
515	34.45	31.73	-2.72	121.79	120.12	-1.67
516	41.44	41.35	-0.1	120.16	120.12	-0.04
517	35.44	33.78	-1.66	119.05	120.12	1.07
518	32.04	30.71	-1.33	121.95	120.12	-1.83
519	38.84	35.84	-2.99	125.44	125.98	0.54
520	32.56	28.81	-3.75	121.21	123.05	1.83
521	38.25	37.1	-1.15	114.07	111.33	-2.74
522	34.78	36.25	1.48	121.62	120.12	-1.5
523	35.58	36.86	1.28	117.11	117.19	0.08
524	28.12	30.98	2.86	123.12	123.05	-0.07
525	34.54	32.98	-1.56	114.87	117.19	2.32
526	38.29	39.15	0.85	115.9	120.12	4.21
527	35.38	34.05	-1.33	115.9	120.12	4.21
528	32.15	33.13	0.98	118.19	117.19	-1
529	34.62	38	3.38	116.5	117.19	0.68
530	39.8	39.12	-0.68	117.42	117.19	-0.23
531	32.61	28.44	-4.17	123.71	123.05	-0.66
532	32.83	31.32	-1.51	129.4	131.84	2.43
533	31.67	30.21	-1.46	128.3	128.91	0.61
534	32.41	30.95	-1.46	122.45	123.05	0.6
535	39.23	41.18	1.95	126.78	128.91	2.12
536	23.28	23.8	0.52	108.11	108.4	0.29
537	25.97	25.42	-0.54	113.42	114.26	0.84
538	17.69	19.44	1.75	141.43	134.77	-6.66
539	23.64	20.38	-3.25	129.5	131.84	2.34
540	27.81	26.04	-1.77	123.29	128.91	5.62
541	30.09	30.25	0.16	119.28	120.12	0.83
542	27.2	25.85	-1.35	131.51	134.77	3.26
543	33.59	31.8	-1.79	127.39	125.98	-1.41
544	38.3	38.39	0.09	126.58	128.91	2.32
545	32.2	29.99	-2.21	124.05	125.98	1.92
546	34	34.54	0.55	121.54	120.12	-1.42
547	27.26	26.16	-1.11	125.59	123.05	-2.54
548	35.87	38.2	2.33	122.45	120.12	-2.33
549	33.08	30.91	-2.17	130.62	131.84	1.21
550	29.47	27.47	-1.99	129.4	128.91	-0.5
551	33.08	31.24	-1.84	127.25	125.98	-1.28
552	32.01	33.49	1.47	123.03	123.05	0.01
553	29.81	30.33	0.51	125.7	123.05	-2.65
554	27.31	27.8	0.49	124.22	123.05	-1.18
555	27.81	27.38	-0.43	131.48	131.84	0.35
556	36.15	35.96	-0.18	133.93	134.77	0.84
557	28.83	26.71	-2.13	119.52	120.12	0.6
558	28.56	28.45	-0.11	123.12	123.05	-0.07
559	26.35	25	-1.34	124.14	125.98	1.84
560	27.03	27.14	0.11	122.03	120.12	-1.92
561	20.02	18.91	-1.11	133.83	134.77	0.94

## Sheet: Record 7
2-s window no.	Depth GS	Depth Est	Depth error	Rate GS	Rate Est	Rate error
1	48.75	50.6	1.85	103.45	102.54	-0.91
2	53.64	55.14	1.5	104.53	102.54	-1.99
3	53.53	56.66	3.13	103.03	102.54	-0.49
4	51.8	52.04	0.24	101.69	102.54	0.84
5	52.79	54.13	1.34	102.27	102.54	0.27
6	49.66	48.32	-1.34	99.75	99.61	-0.14
7	49.78	49.6	-0.18	98.68	99.61	0.93
8	49.71	49.45	-0.26	96.39	96.68	0.29
9	49.29	52.23	2.94	98.31	96.68	-1.63
10	50.24	52.45	2.21	94.56	93.75	-0.81
11	48.94	49.8	0.86	97.56	99.61	2.05
12	52.6	53.61	1.02	100.17	99.61	-0.56
13	51.8	54.5	2.7	101.75	99.61	-2.14
14	50.44	48.6	-1.84	99.26	99.61	0.35
15	51.15	51.8	0.65	97.24	96.68	-0.57
16	51.15	50.01	-1.14	96.93	96.68	-0.25
17	50.95	49.88	-1.07	103.45	102.54	-0.91
18	52.12	51.29	-0.83	97.4	99.61	2.21
19	51.99	51.1	-0.89	98.47	99.61	1.14
20	52.18	54.37	2.19	96	96.68	0.68
21	50.28	50.15	-0.13	93.75	93.75	0
22	48.58	48.27	-0.31	100	99.61	-0.39
23	49.9	51.1	1.2	94.71	93.75	-0.96
24	50.03	49.4	-0.63	97.3	99.61	2.31
25	43.14	43.4	0.26	100.06	99.61	-0.45
26	45.5	44.32	-1.18	98.36	99.61	1.25
27	45.12	44.97	-0.15	101.12	102.54	1.42
28	44.65	43.39	-1.27	100	99.61	-0.39
29	51.22	52.77	1.56	100.93	102.54	1.61
30	51.31	49.02	-2.29	95.92	96.68	0.76
31	46.48	47.66	1.18	94.71	93.75	-0.96
32	46.09	46.71	0.62	95.01	93.75	-1.26
33	45.82	44.91	-0.91	94.56	96.68	2.12
34	47.31	45.73	-1.58	90.36	90.82	0.46
35	46.65	47.06	0.41	94.49	96.68	2.19
36	46.75	46.51	-0.25	95.24	96.68	1.44
37	49.83	50.6	0.77	97.88	96.68	-1.2
38	48.74	49.36	0.62	98.12	96.68	-1.44
39	48.92	50.15	1.23	96.77	96.68	-0.09
40	50.52	52.7	2.17	91.39	90.82	-0.57
41	51.66	50.88	-0.78	95.77	96.68	0.91
42	46.78	45.37	-1.41	91.74	90.82	-0.92
43	46.51	46.55	0.04	94.56	96.68	2.12
44	50.27	49.95	-0.32	95.24	96.68	1.44
45	50.54	50.6	0.06	91.67	90.82	-0.85
46	49.36	50.66	1.3	90.09	87.89	-2.2
47	49.91	48.84	-1.07	91.67	90.82	-0.85
48	50.18	51.13	0.96	95.31	96.68	1.37
49	50.78	50.63	-0.15	94.24	96.68	2.44
50	44.98	46.43	1.45	95.16	96.68	1.52
51	46.77	47.25	0.48	96.62	96.68	0.06
52	41.42	40.41	-1.02	84.45	84.96	0.51
53	45.92	45.91	-0.01	100	99.61	-0.39
54	44.35	42.51	-1.84	100.17	99.61	-0.56
55	43.3	43.63	0.33	97.64	96.68	-0.96
56	40.85	41.77	0.92	95.16	93.75	-1.41
57	41.03	41.88	0.86	99.56	99.61	0.05
58	45.11	43.7	-1.41	98.44	99.61	1.17
59	45.35	45.57	0.22	95.69	96.68	0.99
60	47.21	47	-0.21	98.6	99.61	1.01
61	45.07	45.11	0.04	97.14	99.61	2.47
62	44.42	43.72	-0.69	97.8	96.68	-1.12
63	43.68	43.68	0	101.1	99.61	-1.49
64	46.73	47.87	1.14	100.56	99.61	-0.95
65	41.59	40.9	-0.69	99.75	99.61	-0.14
66	40.77	39.87	-0.9	100.33	99.61	-0.73
67	40.94	40.82	-0.12	101.61	99.61	-2
68	43.23	42.43	-0.8	97.51	99.61	2.1
69	43.41	43	-0.41	99.45	99.61	0.16
70	43.44	44.06	0.62	96.93	96.68	-0.25
71	38.75	37.72	-1.04	98.12	96.68	-1.44
72	40.34	39.74	-0.6	96.23	96.68	0.45
73	40.02	39.33	-0.69	98.09	96.68	-1.41
74	46.82	46.99	0.17	99.5	99.61	0.11
75	47.27	49.91	2.65	98.6	96.68	-1.92
76	48.28	51.82	3.55	97.83	96.68	-1.15
77	47.9	46.77	-1.13	97.48	99.61	2.13
78	48.75	48.54	-0.21	97.4	99.61	2.21
79	47.41	47.2	-0.21	98.36	99.61	1.25
80	50.05	55.68	5.63	101.01	99.61	-1.4
81	48.94	49.01	0.07	99.5	99.61	0.11
82	48.32	47.36	-0.96	101.61	102.54	0.93
83	47.73	49.98	2.25	100.67	99.61	-1.06
84	48.65	48.94	0.29	96.93	96.68	-0.25
85	46.5	49.91	3.4	98.93	96.68	-2.25
86	47.08	48.88	1.8	98.9	96.68	-2.22
87	45.97	45.55	-0.42	99.17	99.61	0.44
88	46.37	46.73	0.36	98.85	99.61	0.76
89	47.34	50.55	3.21	98.85	96.68	-2.17
90	48.22	47.59	-0.63	96.77	96.68	-0.09
91	47	45.86	-1.14	101.69	102.54	0.84
92	49.91	53.63	3.72	100.84	99.61	-1.23
93	49.04	47.44	-1.6	98.77	99.61	0.84
94	48.3	49.84	1.54	101.18	99.61	-1.57
95	44.81	46	1.19	98.85	96.68	-2.17
96	47.27	45.76	-1.51	100.84	99.61	-1.23
97	47.7	45.64	-2.06	104.53	105.47	0.94
98	47.21	47.17	-0.04	106.01	105.47	-0.54
99	43.67	45.65	1.98	101.87	102.54	0.67
100	42.42	40.75	-1.67	102.48	102.54	0.06
101	46.2	45.38	-0.82	102.27	105.47	3.2
102	49.53	48.38	-1.15	100.76	102.54	1.78
103	49.15	52.21	3.07	100.67	99.61	-1.06
104	50.73	54.69	3.95	100.67	99.61	-1.06
105	49.88	50.19	0.31	103.27	102.54	-0.73
106	46.26	47.15	0.9	98.68	96.68	-2
107	49.32	48.32	-1	101.78	102.54	0.76
108	45.73	47.25	1.52	101.78	99.61	-2.17
109	44.12	44.26	0.14	98.36	99.61	1.25
110	43.9	43.54	-0.36	104.08	102.54	-1.54
111	45.2	45.15	-0.06	99.5	99.61	0.11
112	47.03	50.61	3.58	102.8	102.54	-0.26
113	46.63	45.27	-1.36	101.35	102.54	1.19
114	47.82	47.27	-0.56	100.33	99.61	-0.73
115	47.75	49.51	1.76	99.45	99.61	0.16
116	49.37	49.29	-0.08	99.75	99.61	-0.14
117	50.06	51.71	1.65	103.57	102.54	-1.03
118	48.73	51.2	2.47	101.01	99.61	-1.4
119	50.56	49.68	-0.87	103.09	102.54	-0.55
120	47.25	51.24	3.99	101.75	99.61	-2.14
121	45.88	45.89	0.01	103.27	102.54	-0.73
122	48.87	46.54	-2.33	101.07	102.54	1.47
123	46.92	45.5	-1.42	101.78	102.54	0.76
124	45.86	46.44	0.57	100	99.61	-0.39
125	48.16	49.74	1.58	101.52	99.61	-1.91
126	47.27	46.49	-0.78	101.69	102.54	0.84
127	48.65	47.51	-1.14	103.45	108.4	4.95
128	47.26	45.77	-1.49	103.99	105.47	1.48
129	43.3	42.96	-0.34	107.02	108.4	1.38
130	43.53	43.69	0.17	102.65	102.54	-0.11
131	46.48	48.88	2.4	103.99	102.54	-1.45
132	48.95	47.88	-1.07	104.8	105.47	0.67
133	47.58	46.51	-1.07	102.68	102.54	-0.14
134	47.26	46.94	-0.32	101.95	102.54	0.58
135	47.97	48.96	1	100	99.61	-0.39
136	48.08	50.43	2.35	104.65	102.54	-2.11
137	49.88	48.77	-1.11	101.87	102.54	0.67
138	48.41	49.43	1.02	102.45	102.54	0.09
139	48.97	52.14	3.17	101.69	99.61	-2.09
140	47.83	46.48	-1.34	104.53	105.47	0.94
141	47.37	46.94	-0.42	106.19	105.47	-0.73
142	47.98	46.93	-1.05	106.51	105.47	-1.04
143	50.15	49.25	-0.91	105.2	105.47	0.27
144	49.93	49.2	-0.72	106.51	108.4	1.89
145	48.68	46.85	-1.83	104.96	105.47	0.51
146	50.2	51.43	1.23	103.9	102.54	-1.36
147	52.83	53.2	0.37	108.63	111.33	2.7
148	52.21	50.28	-1.93	108.4	108.4	0
149	52.53	51.62	-0.91	106.38	108.4	2.02
150	52.06	50.46	-1.59	108.4	108.4	0
151	53.09	53.51	0.42	107.21	108.4	1.19
152	53.39	52.12	-1.27	109.22	111.33	2.1
153	51.67	49.9	-1.77	109.59	111.33	1.74
154	53.42	51.79	-1.63	107.27	108.4	1.13
155	53.54	53.05	-0.49	104.62	105.47	0.85
156	52.42	50.82	-1.6	105.63	105.47	-0.17
157	52.72	51.81	-0.91	101.87	102.54	0.67
158	54.16	51.51	-2.64	101.01	102.54	1.53
159	52.72	52.17	-0.55	100.59	99.61	-0.98
160	52.93	51.99	-0.94	102.65	102.54	-0.11
161	52.32	54.89	2.56	102.51	102.54	0.03
162	54.22	56.56	2.35	101.69	99.61	-2.09
163	53.7	52.55	-1.14	102.13	102.54	0.41
164	52.36	53.29	0.93	102.8	102.54	-0.26
165	51.84	55.53	3.69	101.69	99.61	-2.09
166	52.66	51.38	-1.28	104.65	105.47	0.82
167	54.25	52.89	-1.36	103.9	105.47	1.57
168	53.14	52.21	-0.93	103.45	102.54	-0.91
169	53.68	51.6	-2.08	103.63	105.47	1.84
170	52.44	53.82	1.38	102.86	102.54	-0.32
171	52.56	53.4	0.83	105.82	105.47	-0.35
172	52.27	52.75	0.48	101.18	102.54	1.36
173	50.17	50.67	0.5	106.76	105.47	-1.29
174	52.11	50.03	-2.08	102.86	105.47	2.61
175	50.6	49.35	-1.25	104.08	105.47	1.39
176	49.81	48.68	-1.13	106.95	108.4	1.45
177	49.1	46.63	-2.47	106.29	108.4	2.11
178	50.56	49.58	-0.98	103.45	105.47	2.02
179	52.56	52.76	0.2	105.73	105.47	-0.26
180	50.51	49.42	-1.09	103.45	105.47	2.02
181	49.41	49.28	-0.13	105.36	105.47	0.11
182	49.98	49.89	-0.09	107.14	108.4	1.26
183	48.5	47.19	-1.31	104.35	105.47	1.12
184	49.28	49.8	0.52	106.26	105.47	-0.79
185	49.15	50.03	0.88	106.19	105.47	-0.73
186	49.51	49.37	-0.14	108.43	108.4	-0.04
187	50.32	52.11	1.79	106.19	105.47	-0.73
188	49.9	51.48	1.58	105.88	105.47	-0.41
189	51.1	52.66	1.56	103.63	102.54	-1.09
190	51.68	53.12	1.44	100.56	99.61	-0.95
191	50.22	50.48	0.26	100	99.61	-0.39
192	47.64	47.98	0.34	100.84	99.61	-1.23
193	44.78	44.07	-0.71	108.11	108.4	0.29
194	42.55	41.21	-1.34	108.11	108.4	0.29
195	49.84	50.85	1.01	105.02	102.54	-2.48
196	49.36	49.79	0.43	106.67	105.47	-1.2
197	46.66	45.47	-1.19	103.99	105.47	1.48
198	44.74	44.85	0.11	103.21	105.47	2.26
199	44.47	44.28	-0.19	102.56	102.54	-0.03
200	41.62	42.08	0.46	101.35	102.54	1.19
201	43.05	42.83	-0.22	99.83	99.61	-0.22
202	43.35	42.72	-0.63	101.1	102.54	1.44
203	38.5	39.42	0.91	99.61	96.68	-2.93
204	46.91	46.13	-0.78	106.13	105.47	-0.66
205	49.13	49.71	0.58	102.3	102.54	0.24
206	51.4	52.07	0.67	103.33	102.54	-0.79
207	51.2	51.42	0.22	106.29	105.47	-0.82
208	50.72	49.63	-1.1	105.32	105.47	0.14
209	49.24	50.31	1.07	106.38	105.47	-0.91
210	49.89	48.71	-1.18	103.69	105.47	1.78
211	46.97	46.17	-0.8	111.32	111.33	0.01
212	47.97	47.42	-0.55	107.14	108.4	1.26
213	48.3	48.83	0.53	105.08	105.47	0.39
214	48.23	46.91	-1.32	108.96	108.4	-0.56
215	49.04	49.63	0.6	108.5	108.4	-0.1
216	50.19	48.92	-1.27	111.32	111.33	0.01
217	51.55	52.23	0.69	111.73	111.33	-0.4
218	52.32	49.05	-3.26	110.16	111.33	1.17
219	51.03	50.78	-0.25	109.09	108.4	-0.69
220	50.17	50.61	0.44	109.82	108.4	-1.42
221	48.63	50.51	1.88	109.76	108.4	-1.36
222	51.17	52.14	0.97	109.02	108.4	-0.63
223	52.26	50.2	-2.06	108.04	108.4	0.36
224	48.53	49.17	0.65	106.67	105.47	-1.2
225	48.45	51.17	2.72	105.14	102.54	-2.6
226	49.07	51.42	2.35	107.43	105.47	-1.96
227	49.16	48.69	-0.47	107.91	108.4	0.48
228	50.57	49.21	-1.35	107.91	108.4	0.48
229	49.89	49.08	-0.81	105.88	105.47	-0.41
230	47.89	45.83	-2.05	99.17	99.61	0.44
231	44.17	44.1	-0.07	98.04	99.61	1.57
232	46.75	43.44	-3.31	100.17	102.54	2.37
233	46.36	44.92	-1.44	98.85	99.61	0.76
234	47.84	46.57	-1.27	111.8	111.33	-0.47
235	51.07	52.13	1.06	109.09	108.4	-0.69
236	50.05	48.04	-2.01	111.11	111.33	0.22
237	50.43	52.03	1.6	106.51	105.47	-1.04
238	47.75	45.09	-2.65	104.35	105.47	1.12
239	47.16	46.59	-0.56	107.27	108.4	1.13
240	48.66	51.18	2.52	104.35	102.54	-1.81
241	49.27	48.96	-0.31	107.14	108.4	1.26
242	50.44	50.71	0.27	110.29	108.4	-1.9
243	51.53	51.77	0.25	99.06	99.61	0.54
244	50.7	47.76	-2.94	105.08	105.47	0.39
245	49.27	47.38	-1.89	104.29	105.47	1.18
246	48.42	48.26	-0.16	103.45	102.54	-0.91
247	46.6	45.62	-0.98	105.94	108.4	2.45
248	45.51	43.77	-1.74	104.9	105.47	0.57
249	46.12	44.37	-1.74	103.54	102.54	-1
250	46.61	47.59	0.97	102.86	102.54	-0.32
251	43.43	40.83	-2.6	104.29	105.47	1.18
252	35.75	35.5	-0.25	106.1	105.47	-0.63
253	38.74	39.14	0.4	104.53	102.54	-1.99
254	38.98	37.36	-1.62	110.09	108.4	-1.69
255	40.68	41.33	0.64	106.07	108.4	2.33
256	37.05	35.41	-1.65	106.67	108.4	1.73
257	41.53	42.61	1.08	104.71	105.47	0.76
258	46.82	47.39	0.57	106.76	105.47	-1.29
259	49.27	47.48	-1.79	104.8	105.47	0.67
260	50.73	50.93	0.2	103.09	102.54	-0.55
261	41.75	42.41	0.66	107.14	102.54	-4.6
262	48.62	50.1	1.47	103.69	102.54	-1.15
263	45.82	44.64	-1.18	128.57	125.98	-2.59
264	50.97	49.6	-1.37	125.87	125.98	0.1
265	52.95	50.91	-2.04	115.09	117.19	2.1
266	51.87	53.48	1.61	121.29	120.12	-1.18
267	50.42	50.39	-0.03	122.7	123.05	0.35
268	47.44	47.49	0.06	123.46	123.05	-0.41
269	46.93	44.59	-2.34	126.23	128.91	2.68
270	46.59	47.44	0.85	129.5	128.91	-0.59
271	41.76	41.81	0.04	128.85	128.91	0.06
272	43.66	42.36	-1.31	124.57	125.98	1.41
273	39.52	39.34	-0.17	125.13	125.98	0.85
274	36.86	38.78	1.91	121.05	120.12	-0.93
275	39.37	37.98	-1.39	130.36	131.84	1.47
276	48.57	42.92	-5.65	117.57	123.05	5.48
277	53.68	53.98	0.29	112.46	111.33	-1.14
278	44.83	46.94	2.12	116.5	114.26	-2.25
279	42.66	42.98	0.32	121.38	120.12	-1.26
280	43.65	42.08	-1.57	116.13	117.19	1.06
281	41.46	42.55	1.09	120.89	120.12	-0.77
282	43.89	42.23	-1.66	120	120.12	0.12
283	41.79	40.81	-0.98	120	120.12	0.12
284	41.83	41.17	-0.66	122.28	123.05	0.76
285	40.54	39.61	-0.93	121.21	123.05	1.83
286	42.61	40.92	-1.69	121.46	123.05	1.59
287	41.82	41.72	-0.1	118.89	120.12	1.23
288	41.52	40.81	-0.71	120	120.12	0.12
289	39.1	38.65	-0.46	116.66	117.19	0.53
290	36.19	36.48	0.29	115.68	114.26	-1.42
291	33.21	33.46	0.25	121.87	120.12	-1.75
292	35.72	37.21	1.5	110.43	108.4	-2.03
293	39.38	36.53	-2.85	113.53	114.26	0.73
294	38.12	36.8	-1.32	106.57	108.4	1.83
295	40.75	38.89	-1.87	109.49	108.4	-1.09
296	38.53	38.35	-0.19	105.32	105.47	0.14
297	38.28	38.78	0.5	99.75	99.61	-0.14
298	37.37	39.44	2.07	102.21	99.61	-2.61
299	48.06	47.08	-0.98	108.96	111.33	2.37
300	45	44.78	-0.22	103.45	102.54	-0.91
301	45.7	43.63	-2.07	105.2	105.47	0.27
302	44.42	43.76	-0.66	105.36	105.47	0.11
303	42.55	43.22	0.67	108.24	105.47	-2.77
304	41.09	39.95	-1.15	104.99	105.47	0.48
305	39.46	39.13	-0.33	102.45	102.54	0.09
306	39.04	41.03	1.99	101.87	99.61	-2.26
307	38.99	38.64	-0.35	103.99	105.47	1.48
308	39.66	42.01	2.35	105.26	102.54	-2.72
309	36.46	37.12	0.66	106.51	102.54	-3.97
310	38.19	37.35	-0.84	111.63	111.33	-0.3
311	37.9	37.88	-0.02	106.07	105.47	-0.6
312	38.84	38.94	0.1	107.21	108.4	1.19
313	38.34	39.27	0.94	106.95	108.4	1.45
314	38.14	41.6	3.46	107.27	108.4	1.13
315	39.82	40.64	0.83	106.95	108.4	1.45
316	40.22	41.41	1.19	108.43	108.4	-0.04
317	40.29	39.12	-1.17	102.56	102.54	-0.03
318	41.64	42.64	0.99	103.87	102.54	-1.33
319	42.85	44.07	1.22	101.69	99.61	-2.09
320	40.29	40.04	-0.25	103.33	102.54	-0.79
321	39.13	38.84	-0.29	103.18	102.54	-0.64
322	62.48	62.45	-0.03	110.29	108.4	-1.9
323	68.1	69.58	1.48	108.6	108.4	-0.2
324	65.35	68.19	2.84	106.95	105.47	-1.48
325	64.28	63.25	-1.02	105.17	105.47	0.3
326	67.47	67.23	-0.24	102.92	105.47	2.55
327	62.4	66.56	4.16	104.35	102.54	-1.81
328	62.01	63.02	1.01	105.88	105.47	-0.41
329	62.66	60.34	-2.32	106.57	108.4	1.83
330	53.94	54.94	1	105.76	105.47	-0.29
331	39.92	42.16	2.24	109.39	108.4	-0.99
332	46.17	47.17	1	112.5	111.33	-1.17
333	57.48	58.47	0.99	103.54	102.54	-1
334	59.59	63.17	3.58	103.15	102.54	-0.61
335	57.26	56.61	-0.65	109.29	108.4	-0.89
336	60.77	61.96	1.18	105.7	105.47	-0.23
337	57.67	56.52	-1.15	105.26	105.47	0.21
338	61.44	62.46	1.02	103.45	102.54	-0.91
339	47.83	49	1.17	100.67	99.61	-1.06
340	48.84	50.29	1.44	93.31	93.75	0.44
341	38.97	41.45	2.48	98.96	99.61	0.65
342	56.8	55.14	-1.66	95.01	99.61	4.6
343	45.05	44.36	-0.69	99.83	99.61	-0.22
344	43.59	46.23	2.64	103.21	102.54	-0.67
345	42.66	42.72	0.05	101.18	102.54	1.36
346	47.57	45.68	-1.89	101.93	102.54	0.61
347	43.83	45.1	1.27	99.59	99.61	0.02
348	45.75	44.86	-0.9	104.35	105.47	1.12
349	50.2	51.16	0.96	99.45	96.68	-2.77
350	42.17	43.54	1.37	106.29	105.47	-0.82
351	58.49	58.47	-0.02	108.3	111.33	3.02
352	50.83	51.33	0.49	108.4	108.4	0
353	59.08	62.4	3.32	107.78	105.47	-2.32
354	42.98	49.37	6.38	101.69	99.61	-2.09
355	45.8	46.68	0.88	108.43	108.4	-0.04
356	44.14	40.46	-3.69	108.76	111.33	2.57
357	42.77	46.76	3.99	108.7	105.47	-3.23
358	46.04	43.8	-2.24	112.64	111.33	-1.31
359	42.61	40	-2.6	119.28	120.12	0.83
360	42.45	41.7	-0.75	108.96	108.4	-0.56
361	45.82	43.93	-1.89	111.52	108.4	-3.13
362	40.23	38.9	-1.33	105.88	105.47	-0.41
363	38.9	38.51	-0.38	107.14	108.4	1.26
364	41.05	40.53	-0.53	106.19	105.47	-0.73
365	39.16	42.97	3.81	99.34	99.61	0.27
366	37.84	40.11	2.27	108.3	108.4	0.1
367	34.4	32.71	-1.69	116.28	117.19	0.91
368	27.13	28.03	0.9	107.14	108.4	1.26
369	29.39	29.4	0.01	106.13	105.47	-0.66
370	29.32	29.6	0.28	105.76	105.47	-0.29
371	37.36	36.61	-0.75	108.11	108.4	0.29
372	39.14	38.12	-1.02	107.08	105.47	-1.61
373	34.3	34.87	0.58	105.26	105.47	0.21
374	40.85	38.98	-1.87	103.51	102.54	-0.97
375	39.84	37.4	-2.44	102.39	102.54	0.15
376	39.09	39.96	0.87	103.99	105.47	1.48
377	44.65	47.12	2.47	103.39	102.54	-0.85
378	39.78	40.07	0.29	104.9	105.47	0.57
379	42.14	41.95	-0.19	109.09	108.4	-0.69
380	43.62	40.69	-2.93	105.08	102.54	-2.54
381	39.95	38.4	-1.55	103.36	105.47	2.11
382	50.2	47.47	-2.73	104.17	105.47	1.3
383	44.48	43.07	-1.41	105.73	105.47	-0.26
384	45.82	43.16	-2.66	105.54	108.4	2.86
385	41.72	40.51	-1.21	105.14	105.47	0.33
386	43.88	41.26	-2.62	104.9	105.47	0.57
387	37.67	36.16	-1.51	104.65	105.47	0.82
388	43.82	45.59	1.77	104.35	102.54	-1.81
389	47.72	48.02	0.3	104.23	105.47	1.24
390	42.54	47.31	4.77	98.52	96.68	-1.84
391	44.88	42.37	-2.51	103.57	105.47	1.9
392	45.51	42.9	-2.61	101.1	99.61	-1.49
393	42.69	42.42	-0.27	106.57	105.47	-1.1
394	44.15	46.89	2.74	103.27	102.54	-0.73
395	45.61	44.84	-0.77	100.93	102.54	1.61
396	43.43	44.84	1.4	102.33	102.54	0.21
397	44.13	48.39	4.26	104.35	102.54	-1.81
398	43.65	43.79	0.14	101.52	102.54	1.02
399	35.75	37.15	1.4	102.92	102.54	-0.38
400	44.69	51.17	6.47	102.56	99.61	-2.95
401	37.08	41.64	4.56	100.56	102.54	1.98
402	54.9	57.22	2.32	96.77	96.68	-0.09
403	57.25	59.25	2	105.51	105.47	-0.04
404	47.7	50.42	2.72	119.13	117.19	-1.94
405	52.1	52.98	0.88	110.16	111.33	1.17
406	52.24	51.9	-0.34	111.11	111.33	0.22
407	52.98	51.81	-1.17	110.16	114.26	4.1
408	60.24	59.14	-1.09	104.35	105.47	1.12
409	55.35	57.08	1.72	106.32	105.47	-0.85
410	55.75	56.95	1.2	103.45	102.54	-0.91
411	58.86	56.14	-2.72	105.76	108.4	2.64
412	55.6	55.73	0.13	104.35	105.47	1.12
413	52.39	51.28	-1.11	103.15	102.54	-0.61
414	52.79	56.2	3.4	98.36	96.68	-1.68
415	48.01	46.08	-1.93	100.56	102.54	1.98
416	45.79	47.61	1.83	99.83	99.61	-0.22
417	51.48	52.43	0.95	102.56	99.61	-2.95
418	52.82	52.38	-0.44	97.83	99.61	1.78
419	53.8	47.49	-6.31	101.61	102.54	0.93
420	45.8	46.08	0.28	99.75	99.61	-0.14
421	45.15	39.29	-5.86	81.63	82.03	0.4
422	47.56	50.44	2.88	98.44	96.68	-1.76
423	49.27	49.79	0.51	100.17	99.61	-0.56
424	42.07	43.02	0.95	101.87	102.54	0.67
425	47.67	46.57	-1.11	110.43	108.4	-2.03
426	51.38	51.43	0.05	113.85	114.26	0.41
427	46.1	47.29	1.18	105.82	105.47	-0.35
428	51.7	54.74	3.04	105.76	105.47	-0.29
429	46.27	45.24	-1.03	112.04	111.33	-0.72
430	47.12	48.92	1.8	114.72	114.26	-0.46
431	45.16	42.74	-2.42	110.29	111.33	1.03
432	49.32	47.31	-2.01	105.73	108.4	2.67
433	48.58	46.24	-2.34	100.9	102.54	1.64
434	65.55	62.93	-2.62	105.26	105.47	0.21
435	58.88	59.45	0.57	97.88	96.68	-1.2
436	61.75	58.47	-3.28	98.2	96.68	-1.52
437	48.8	49.56	0.75	96.31	93.75	-2.56
438	47.82	55.36	7.55	94.19	90.82	-3.37
439	54.92	51.05	-3.87	99.92	99.61	-0.31
440	45.87	46.71	0.85	88.95	84.96	-3.99
441	56.34	57.37	1.04	96.26	90.82	-5.44
442	52.56	53.81	1.25	100.76	102.54	1.78
443	54.86	53.48	-1.39	102.16	105.47	3.31
444	40.74	39.51	-1.23	112.15	111.33	-0.82
445	52.19	52.26	0.07	98.6	96.68	-1.92
446	54.07	55.38	1.31	99.12	99.61	0.49
447	63.22	58.81	-4.42	95.92	99.61	3.69
448	57.59	59.39	1.81	84.21	82.03	-2.18
449	80.52	82.99	2.47	88.24	87.89	-0.34
450	42.3	38.43	-3.88	98.36	99.61	1.25
451	43.05	45.65	2.6	95.24	96.68	1.44
452	53.62	55.86	2.24	95.34	96.68	1.34
453	50.74	50.55	-0.19	99.01	99.61	0.6
454	48.72	52.26	3.54	95.24	93.75	-1.49
455	44.42	47.14	2.72	93.02	96.68	3.66
456	43.61	43.45	-0.16	93.68	93.75	0.07
457	52.61	53.98	1.36	99.83	99.61	-0.22
458	48.57	48.62	0.06	99.26	96.68	-2.58
459	61.64	66	4.37	102.65	102.54	-0.11
460	52.57	53.57	1	102.27	105.47	3.2
461	37.62	39.36	1.74	109.09	108.4	-0.69
462	52.06	55.23	3.16	106.32	105.47	-0.85
463	49.71	46.42	-3.29	96	102.54	6.54
464	45	43.81	-1.19	93.17	93.75	0.58
465	53.66	51.84	-1.81	97.56	99.61	2.05
466	51.81	58.65	6.85	102.56	99.61	-2.95
467	47.03	46.23	-0.8	103.72	105.47	1.75
468	38.98	36.74	-2.24	98.28	96.68	-1.6
469	36.65	35.99	-0.66	103.72	105.47	1.75
470	39.21	37.81	-1.4	102.56	99.61	-2.95

## Sheet: Record 8
2-s window no.	Depth GS	Depth Est	Depth error	Rate GS	Rate Est	Rate error
1	47.61	47.44	-0.16	98.2	99.61	1.41
2	43.61	43.22	-0.39	93.02	90.82	-2.2
3	42.62	42.55	-0.07	95.47	96.68	1.21
4	46.77	48.67	1.9	97.64	96.68	-0.96
5	45.87	45.27	-0.61	99.39	99.61	0.22
6	39.44	39.21	-0.23	105.91	108.4	2.48
7	37.85	36.97	-0.88	104.35	105.47	1.12
8	36.74	38.49	1.76	104.05	102.54	-1.51
9	35.36	34.98	-0.38	101.52	102.54	1.02
10	34.51	34.52	0.01	99.5	99.61	0.11
11	35.38	35.73	0.35	107.85	105.47	-2.38
12	30.73	30.26	-0.47	101.01	102.54	1.53
13	32.31	32.62	0.32	101.24	102.54	1.3
14	35.06	34.96	-0.1	99.67	102.54	2.87
15	33.8	35.05	1.25	101.95	99.61	-2.34
16	33.75	34.5	0.76	94.89	93.75	-1.14
17	34.69	37.17	2.48	96.77	93.75	-3.02
18	32.02	31.98	-0.04	95.24	96.68	1.44
19	33.99	32.32	-1.67	98.85	99.61	0.76
20	31.96	31.09	-0.87	89.55	90.82	1.27
21	32.69	32.6	-0.09	100.11	99.61	-0.5
22	32.12	31.74	-0.39	96.62	96.68	0.06
23	30.27	30.64	0.37	93.75	93.75	0
24	28.82	29.68	0.86	95.01	96.68	1.67
25	32.3	31.54	-0.76	91.95	93.75	1.8
26	33.63	33.17	-0.46	96.08	99.61	3.53
27	32.72	32.22	-0.5	95.16	96.68	1.52
28	34.23	34.6	0.37	98.47	99.61	1.14
29	30.77	29.79	-0.98	112.57	117.19	4.62
30	32.4	32.63	0.23	115.46	114.26	-1.2
31	31.86	32.06	0.2	109.79	111.33	1.54
32	32.5	32.05	-0.44	109.29	111.33	2.04
33	31.73	31	-0.73	107.14	108.4	1.26
34	32.42	32.08	-0.34	108.6	108.4	-0.2
35	30.49	31.12	0.63	106.38	108.4	2.02
36	31.31	32.21	0.9	116.5	114.26	-2.25
37	32.64	32.33	-0.31	110.57	111.33	0.76
38	32.09	31.75	-0.34	109.76	108.4	-1.36
39	32.04	32.09	0.05	110.8	111.33	0.52
40	31.17	30.15	-1.02	108.04	108.4	0.36
41	32.03	33.05	1.02	111.18	111.33	0.15
42	31.41	33.14	1.74	107.33	105.47	-1.87
43	35.05	36.47	1.42	113.35	114.26	0.91
44	33.58	34.15	0.57	111.18	111.33	0.15
45	33.34	34.07	0.73	104.35	105.47	1.12
46	33.29	34.32	1.04	109.09	108.4	-0.69
47	33.84	33.1	-0.74	102.48	102.54	0.06
48	34.61	34.87	0.26	112.22	111.33	-0.89
49	33.73	33.9	0.17	111.42	111.33	-0.09
50	33.36	33.88	0.52	110.8	111.33	0.52
51	32.14	32.93	0.79	113.35	114.26	0.91
52	31.42	32.33	0.91	113.92	114.26	0.33
53	33.63	33.42	-0.21	113.92	114.26	0.33
54	31.85	32.21	0.36	111.59	111.33	-0.27
55	31.85	31.34	-0.51	114.29	114.26	-0.03
56	32.6	33.13	0.53	111.8	111.33	-0.47
57	29.97	30.03	0.06	116.13	117.19	1.06
58	30.69	30.33	-0.35	111.84	111.33	-0.51
59	30.9	32.08	1.17	111.87	111.33	-0.54
60	27.57	27.52	-0.05	112.29	111.33	-0.96
61	29.19	29.85	0.67	109.29	108.4	-0.89
62	27.61	27.36	-0.25	110.77	111.33	0.56
63	28.34	28.7	0.36	109.76	111.33	1.57
64	35.85	35.28	-0.57	108.4	108.4	0
65	35.83	34.61	-1.23	104.9	105.47	0.57
66	36.44	37.79	1.35	106.86	105.47	-1.39
67	35.65	34.45	-1.21	108.3	111.33	3.02
68	34.49	33.53	-0.95	108.99	108.4	-0.59
69	33.07	33.14	0.07	107.33	108.4	1.06
70	33.68	33.73	0.05	105.39	105.47	0.08
71	32.52	33.82	1.3	109.36	108.4	-0.96
72	34.66	34.45	-0.21	109.99	111.33	1.34
73	34.49	35.34	0.85	107.66	108.4	0.74
74	33.77	34.43	0.67	107.53	108.4	0.87
75	33.33	33.87	0.54	107.24	108.4	1.16
76	32.31	33.03	0.72	107.72	108.4	0.68
77	33.76	34.77	1.01	106.67	105.47	-1.2
78	31.07	30.47	-0.61	111.01	111.33	0.32
79	31.35	31.69	0.34	103.15	105.47	2.32
80	30.49	31.01	0.53	109.49	108.4	-1.09
81	30.23	30.21	-0.03	101.12	99.61	-1.51
82	29.96	28.77	-1.19	108.3	108.4	0.1
83	31.97	33.06	1.09	108.5	108.4	-0.1
84	33.72	33.3	-0.41	108.83	108.4	-0.43
85	32.53	33.76	1.23	106.57	105.47	-1.1
86	32.96	33.48	0.52	116.28	117.19	0.91
87	30.98	30.9	-0.08	114.43	114.26	-0.17
88	31.27	31.4	0.13	112.78	111.33	-1.45
89	31.56	31.39	-0.18	121.05	123.05	2
90	29.48	29.31	-0.17	119.21	120.12	0.91
91	30.94	31.86	0.93	115.83	114.26	-1.57
92	30.48	32.53	2.05	114.14	111.33	-2.81
93	28.12	27.44	-0.68	114.87	114.26	-0.61
94	29.66	29.58	-0.08	114	114.26	0.26
95	28.88	27.69	-1.19	117.26	117.19	-0.08
96	29.09	29.39	0.3	115.38	114.26	-1.13
97	27.73	26.42	-1.31	110.7	111.33	0.63
98	26.3	27.34	1.03	98.85	99.61	0.76
99	28.02	28.25	0.23	107.14	105.47	-1.67
100	28.45	28.57	0.12	105.26	105.47	0.21
101	26.35	24.33	-2.02	105.45	105.47	0.02
102	29.8	30.29	0.49	108.83	108.4	-0.43
103	28.4	27.74	-0.67	103.93	105.47	1.54
104	26.89	25.64	-1.25	107.82	105.47	-2.35
105	27.96	30.02	2.06	102.21	99.61	-2.61
106	26.85	26.61	-0.24	104.9	105.47	0.57
107	31.04	31.36	0.32	117.34	117.19	-0.15
108	30.14	29.52	-0.63	113.42	114.26	0.84
109	30.58	31.13	0.55	110.4	111.33	0.93
110	32.26	32.68	0.42	109.09	111.33	2.24
111	31.23	29.94	-1.29	109.82	114.26	4.43
112	32.11	32.07	-0.04	108.79	108.4	-0.4
113	31.65	32.87	1.22	111.25	111.33	0.08
114	32.4	32.48	0.09	110.29	108.4	-1.9
115	32.17	32.39	0.23	107.33	108.4	1.06
116	32.27	32.37	0.1	107.85	108.4	0.55
117	33.21	34.11	0.9	100	99.61	-0.39
118	30.94	32.7	1.76	105.26	102.54	-2.72
119	31.7	32.58	0.88	106.76	105.47	-1.29
120	31.63	31.04	-0.59	102.8	102.54	-0.26
121	32.68	32.87	0.19	111.01	108.4	-2.61
122	31.94	32.97	1.03	106.95	105.47	-1.48
123	32.08	32.47	0.39	109.56	111.33	1.77
124	28.98	28.93	-0.04	108.4	108.4	0
125	30.13	31.37	1.24	106.51	108.4	1.89
126	31.85	32.27	0.42	109.09	108.4	-0.69
127	31.94	33.14	1.2	107.21	105.47	-1.74
128	32.15	32.56	0.42	107.14	108.4	1.26
129	31.64	32.83	1.18	107.27	105.47	-1.8
130	29.68	30.25	0.56	106.07	105.47	-0.6
131	28.8	28.38	-0.42	107.82	108.4	0.58
132	35.67	35.62	-0.05	113.56	111.33	-2.24
133	35.92	35.71	-0.21	110.29	111.33	1.03
134	34.65	34.14	-0.51	110.84	111.33	0.49
135	30.94	31.36	0.42	109.42	111.33	1.91
136	30.36	29.84	-0.52	112.15	111.33	-0.82
137	28	26.7	-1.29	109.16	108.4	-0.76
138	28.59	27.39	-1.21	111.25	114.26	3.01
139	29.43	29.79	0.36	112.25	111.33	-0.93
140	29.94	29.71	-0.23	106.01	108.4	2.39
141	27.32	27.27	-0.05	105.63	105.47	-0.17
142	28.41	28.7	0.29	103.27	102.54	-0.73
143	32.21	33.63	1.42	99.17	96.68	-2.49
144	32.22	33.43	1.2	103.45	102.54	-0.91
145	29.87	29.36	-0.51	109.19	108.4	-0.79
146	27.63	27.26	-0.37	107.02	108.4	1.38
147	31.72	31.86	0.14	108.04	108.4	0.36
148	30.85	31.28	0.43	106.01	105.47	-0.54
149	29.42	30.01	0.59	105.02	105.47	0.45
150	27.21	27.93	0.71	107.14	105.47	-1.67
151	29.32	29.6	0.28	109.89	108.4	-1.49
152	27.34	27.53	0.19	111.11	111.33	0.22
153	29.13	28.04	-1.09	113.64	111.33	-2.31
154	29.36	29.84	0.49	103.09	99.61	-3.48
155	29.8	30.08	0.28	112.46	111.33	-1.14
156	28.39	28.69	0.29	111.73	111.33	-0.4
157	28.62	28.39	-0.24	113.71	117.19	3.48
158	28.34	28.11	-0.23	108.89	108.4	-0.49
159	31.46	31.96	0.5	106.64	108.4	1.76
160	29.53	29.63	0.1	110.84	111.33	0.49
161	28.41	27.15	-1.26	106.76	108.4	1.64
162	28.8	29.51	0.71	106.26	102.54	-3.72
163	28.74	28.39	-0.35	108.6	108.4	-0.2
164	34.82	35.32	0.5	111.39	111.33	-0.06
165	34.64	34.15	-0.49	105.26	108.4	3.14
166	30.66	30.26	-0.4	106.86	108.4	1.54
167	33.05	33.97	0.92	108.3	108.4	0.1
168	32.65	32.66	0	103.9	102.54	-1.36
169	31.32	31.86	0.55	107.53	108.4	0.87
170	30.17	30.47	0.3	105.45	105.47	0.02
171	31.53	31.21	-0.32	103.57	102.54	-1.03
172	30.71	30.97	0.26	107.05	105.47	-1.58
173	30.39	30.58	0.19	106.64	105.47	-1.17
174	29.58	30.13	0.55	105.63	105.47	-0.17
175	29.96	29.09	-0.87	109.79	111.33	1.54
176	31.68	30.71	-0.97	104.17	102.54	-1.63
177	32.95	32.33	-0.61	102.48	102.54	0.06
178	30.67	31.57	0.9	105.2	102.54	-2.66
179	31.63	30.94	-0.69	102.56	102.54	-0.03
180	32.55	32.54	-0.02	105.17	102.54	-2.63
181	35	36.05	1.05	102.13	102.54	0.41
182	35.65	36.32	0.67	104.65	105.47	0.82
183	34.95	34.79	-0.16	104.83	105.47	0.63
184	32.49	32.69	0.2	111.84	111.33	-0.51
185	31.93	31.81	-0.13	105.26	105.47	0.21
186	32.04	31.72	-0.32	107.33	108.4	1.06
187	34.79	35.98	1.19	102.68	99.61	-3.07
188	31.66	32.26	0.6	102.92	102.54	-0.38
189	33.24	32.43	-0.81	103.09	105.47	2.38
190	31.39	30.88	-0.51	103.81	102.54	-1.27
191	31.16	30.86	-0.3	107.78	108.4	0.61
192	33.2	34.06	0.86	99.83	99.61	-0.22
193	31.08	30.52	-0.56	102.13	102.54	0.41
194	30.31	30.34	0.02	102.21	102.54	0.32
195	30.03	28.62	-1.41	105.54	105.47	-0.07
196	29.42	29.5	0.08	101.69	102.54	0.84
197	29.35	27.91	-1.45	103.21	102.54	-0.67
198	30.12	30.04	-0.09	106.19	105.47	-0.73
199	32.08	32.45	0.37	101.58	102.54	0.96
200	32.78	32.74	-0.04	101.52	99.61	-1.91
201	33.34	31.83	-1.51	102.45	102.54	0.09
202	34.01	34.03	0.02	103	102.54	-0.47
203	33.73	33.4	-0.32	104.71	105.47	0.76
204	34.64	34.08	-0.56	106.67	108.4	1.73
205	33.13	31.75	-1.38	98.85	99.61	0.76
206	34.51	35.51	1	109.49	108.4	-1.09
207	32.73	33.04	0.31	104.71	105.47	0.76
208	32.38	31.78	-0.6	115.38	117.19	1.8
209	29.43	30.39	0.96	111.42	111.33	-0.09
210	30.8	30.22	-0.57	108.43	108.4	-0.04
211	30.68	30.8	0.12	110.5	111.33	0.83
212	30.38	30.89	0.51	109.49	108.4	-1.09
213	32.47	32.31	-0.16	109.49	108.4	-1.09
214	31.27	31.42	0.15	108.96	108.4	-0.56
215	30.69	31.09	0.4	107.14	108.4	1.26
216	32.05	31.87	-0.19	107.66	108.4	0.74
217	30.87	30.25	-0.62	112.46	111.33	-1.14
218	31.64	31.59	-0.05	109.09	111.33	2.24
219	31.83	33.15	1.32	113.42	111.33	-2.09
220	31.99	31.27	-0.72	107.53	108.4	0.87
221	30.79	29.46	-1.33	104.65	105.47	0.82
222	31.77	32.24	0.47	111.11	111.33	0.22
223	31.13	31.16	0.03	105.57	111.33	5.76
224	26.74	28.11	1.37	95.54	93.75	-1.79
225	27.55	26.99	-0.56	110.91	111.33	0.42
226	28.46	28.34	-0.12	115.02	117.19	2.17
227	26.4	26.32	-0.08	114.94	111.33	-3.61
228	24.02	24.18	0.16	102.83	102.54	-0.29
229	24.68	24.4	-0.28	114.72	117.19	2.46
230	34.87	36.61	1.73	120	120.12	0.12
231	34.87	35.57	0.69	115.83	117.19	1.36
232	33.43	34.28	0.85	121.21	120.12	-1.09
233	32.64	33.44	0.8	119.44	117.19	-2.26
234	33.64	33.8	0.16	120.32	120.12	-0.2
235	32.86	32.72	-0.14	116.28	117.19	0.91
236	32.85	32.81	-0.05	115.61	114.26	-1.35
237	32.3	33.1	0.8	115.98	114.26	-1.72
238	31.63	30.25	-1.38	114.65	114.26	-0.39
239	31.8	31.49	-0.31	115.31	117.19	1.88
240	31.58	31.87	0.28	114.87	114.26	-0.61
241	26.2	26.28	0.08	118.66	117.19	-1.47
242	25.22	24.71	-0.51	117.76	117.19	-0.58
243	28.43	28.53	0.11	120	120.12	0.12
244	19.17	18.82	-0.35	116.96	114.26	-2.7
245	16	15.37	-0.63	114.5	111.33	-3.18
246	31.59	29.73	-1.86	123.97	120.12	-3.85
247	29.55	25.2	-4.35	111.18	114.26	3.08
248	36.04	34.79	-1.25	117.04	114.26	-2.78
249	26.66	25.7	-0.97	95.16	96.68	1.52
250	33.9	33.72	-0.18	113.07	114.26	1.19
251	37.81	34.91	-2.9	113.21	117.19	3.98
252	34.18	33.15	-1.03	104.62	102.54	-2.08
253	38.5	38.61	0.11	111.73	114.26	2.53
254	38.21	38.08	-0.13	113.49	114.26	0.76
255	37.5	37.19	-0.32	115.38	114.26	-1.13
256	39.71	41.47	1.77	109.69	108.4	-1.29
257	38.09	36.48	-1.61	106.45	105.47	-0.98
258	37.88	37.77	-0.12	113.21	111.33	-1.88
259	39.54	39.16	-0.38	110.02	111.33	1.3
260	40.14	39.34	-0.8	110.84	111.33	0.49
261	36.5	37.78	1.28	102.56	102.54	-0.03
262	35.27	34.65	-0.62	105.76	105.47	-0.29
263	37.91	38.47	0.56	109.29	108.4	-0.89
264	43.3	42.21	-1.09	111.84	111.33	-0.51
265	42.43	40.95	-1.47	116.88	117.19	0.3
266	43.59	43.62	0.03	115.24	114.26	-0.98
267	46.69	47.2	0.51	111.8	111.33	-0.47
268	38.89	36.71	-2.18	115.16	114.26	-0.91
269	42.09	39.25	-2.84	106.07	108.4	2.33
270	44.3	43.73	-0.57	112.15	111.33	-0.82
271	42.48	42.1	-0.38	112.46	111.33	-1.14
272	40.89	42.71	1.83	110.43	108.4	-2.03
273	43.15	40.76	-2.39	102.8	105.47	2.67
274	40.22	39.2	-1.02	110.29	111.33	1.03
275	38.19	34.52	-3.67	104.47	99.61	-4.86
276	46.99	44.75	-2.25	115.38	114.26	-1.13
277	40.05	39.07	-0.97	111.59	114.26	2.66
278	27.57	26.84	-0.74	117.04	123.05	6.01
279	37.53	39.74	2.21	109.96	108.4	-1.56
280	39.35	39.66	0.31	113.28	114.26	0.98
281	35.5	34.84	-0.66	114.07	111.33	-2.74
282	34.15	33.44	-0.7	112.71	111.33	-1.38
283	31.4	31.99	0.59	110.16	111.33	1.17
284	20.04	19.93	-0.11	108.01	108.4	0.39
285	22.68	25.11	2.43	107.98	105.47	-2.51
286	26.83	27.54	0.72	110.29	111.33	1.03
287	29.13	30.08	0.95	110.8	108.4	-2.4
288	29.31	28.11	-1.2	108.24	108.4	0.16
289	27.7	29.95	2.25	106.76	108.4	1.64
290	29.86	29.69	-0.17	105.45	108.4	2.95
291	28.42	34.9	6.48	107.78	102.54	-5.25
292	31.6	30.59	-1	108.21	108.4	0.19
293	23.96	22.51	-1.45	98.79	96.68	-2.11
294	31.33	33.13	1.8	103.9	105.47	1.57
295	19.23	15.5	-3.73	108.37	111.33	2.96
296	26.98	29.26	2.28	97.8	93.75	-4.05
297	26.17	26.53	0.36	100.5	102.54	2.04
298	23.19	22.94	-0.25	107.85	108.4	0.55
299	26.86	26.5	-0.36	104.05	105.47	1.42
300	36.33	35.87	-0.46	108.6	111.33	2.73
301	25.69	26.39	0.7	106.51	105.47	-1.04
302	23.53	24.79	1.25	104.35	99.61	-4.74
303	31.53	29.97	-1.56	110.63	114.26	3.62
304	27.69	28.73	1.04	118.89	123.05	4.16
305	25.85	23.76	-2.09	110.63	108.4	-2.23
306	27.4	29.17	1.77	101.87	105.47	3.6
307	21.42	20.37	-1.05	111.11	111.33	0.22
308	24.39	21.73	-2.65	109.96	111.33	1.37
309	21.45	25.66	4.2	109.29	108.4	-0.89
310	29.69	29.04	-0.65	113.49	111.33	-2.16
311	27.66	27.94	0.28	106.07	105.47	-0.6
312	23.72	23.32	-0.4	112.85	111.33	-1.52
313	28.61	25.58	-3.03	118.42	117.19	-1.23
314	25.05	22.81	-2.24	114	114.26	0.26
315	23.93	24.36	0.43	117.65	120.12	2.47
316	24.08	28.05	3.98	112.08	108.4	-3.68
317	29.73	28.35	-1.38	112.15	114.26	2.11
318	28.76	29.57	0.81	116.81	117.19	0.38
319	28.37	28.63	0.25	104.9	102.54	-2.36
320	29.24	27.37	-1.87	107.33	108.4	1.06
321	29.82	30.32	0.5	106.57	102.54	-4.03
322	29.22	29.12	-0.1	112.36	111.33	-1.03
323	28.9	30.6	1.69	111.63	108.4	-3.23
324	26.16	26.42	0.25	111.32	111.33	0.01
325	28.5	28.96	0.45	108.76	108.4	-0.36
326	30.17	30.34	0.16	111.52	111.33	-0.2
327	27.67	28.18	0.51	110.29	108.4	-1.9
328	31.08	29.07	-2.01	109.62	111.33	1.71
329	25.21	24.84	-0.37	115.16	114.26	-0.91
330	25.12	24.74	-0.38	120.48	120.12	-0.36
331	24.02	24.47	0.45	111.66	108.4	-3.26
332	26.18	25.76	-0.42	113.92	114.26	0.33
333	24.23	21.29	-2.93	112.15	108.4	-3.75
334	19.77	18.31	-1.46	102.62	99.61	-3.01
335	24.66	27.37	2.71	117.65	120.12	2.47
336	24.46	23.26	-1.2	113.1	111.33	-1.77
337	29.03	29.34	0.31	112.08	108.4	-3.68
338	27.6	27.72	0.11	112.43	111.33	-1.1
339	27.81	28.4	0.59	109.49	105.47	-4.02
340	29.5	32.17	2.67	108.43	105.47	-2.96
341	30.31	32.97	2.66	107.14	105.47	-1.67
342	28.73	28.72	-0.01	110.19	111.33	1.14
343	30.62	24.92	-5.7	112.5	111.33	-1.17
344	22.64	22.63	0	113.85	114.26	0.41
345	35.1	34.25	-0.85	105.63	105.47	-0.17
346	31.6	32.01	0.4	106.07	105.47	-0.6
347	30.67	31.1	0.43	104.35	105.47	1.12
348	29.74	30.12	0.38	104.53	105.47	0.94
349	30.72	28.49	-2.24	109.96	111.33	1.37
350	43.96	43.47	-0.49	107.05	108.4	1.35
351	25.68	27.47	1.79	113.49	117.19	3.69
352	20.43	21.16	0.73	114.58	111.33	-3.25
353	24.93	25.75	0.82	115.68	117.19	1.51
354	30.68	28.35	-2.33	114.83	114.26	-0.57
355	32.19	32.32	0.13	105.26	102.54	-2.72
356	31.41	32.17	0.76	114.43	114.26	-0.17
357	29.84	31.59	1.75	112.85	114.26	1.41
358	39.04	37.09	-1.96	117.76	120.12	2.35
359	35.62	36.3	0.68	117.49	120.12	2.62
360	38.06	35.37	-2.69	114.36	111.33	-3.03
361	25.83	21.81	-4.01	113.21	111.33	-1.88
362	23.5	22.31	-1.19	113.85	120.12	6.27
363	36.38	37.75	1.37	113.42	117.19	3.77
364	30.8	31.07	0.27	111.11	108.4	-2.71
365	36.18	37.66	1.48	105.88	105.47	-0.41
366	22.05	21.81	-0.24	104.71	105.47	0.76
367	25.74	24.86	-0.88	117.11	123.05	5.94
368	27.74	27.46	-0.28	117.8	123.05	5.25
369	22.32	22.93	0.6	120	123.05	3.05
370	19	15.01	-3.99	115.27	117.19	1.91
371	26.96	25.56	-1.4	119.13	123.05	3.92
372	25.25	25.09	-0.16	114.65	114.26	-0.39
373	21.72	22.37	0.65	112.89	114.26	1.37
374	16.85	18.08	1.23	108.83	111.33	2.5
375	19.69	17.49	-2.2	111.59	117.19	5.59
376	32.99	35.12	2.12	104.9	105.47	0.57
377	34.78	33.22	-1.55	115.02	114.26	-0.76
378	37.56	35.4	-2.16	113.14	111.33	-1.81
379	31.55	34.01	2.46	109.29	108.4	-0.89
380	30.2	30.1	-0.1	108.24	108.4	0.16
381	24.81	23.25	-1.56	109.82	111.33	1.51
382	32.07	32.98	0.9	109.79	108.4	-1.39
383	25.88	28.44	2.56	112.92	114.26	1.33
384	30.45	27.74	-2.71	113.28	114.26	0.98
385	34.92	33.97	-0.95	110.57	111.33	0.76
386	31.77	32.34	0.58	109.69	108.4	-1.29
387	33.42	32.2	-1.22	108.24	108.4	0.16
388	30.88	32.29	1.41	108.4	108.4	0
389	30.48	31.26	0.78	110.91	111.33	0.42
390	34.51	32.86	-1.65	116.13	120.12	3.99
391	29.53	34.22	4.68	116.28	117.19	0.91
392	29.12	29.08	-0.04	110.7	111.33	0.63
393	32.23	30.61	-1.62	110.57	111.33	0.76
394	31.7	30.99	-0.71	109.62	111.33	1.71
395	35.11	36.12	1.01	106.29	105.47	-0.82
396	28.13	31.33	3.2	112.85	114.26	1.41
397	32.86	36.95	4.1	107.53	108.4	0.87
398	33.31	31.73	-1.58	112.68	111.33	-1.35
399	34.14	33.07	-1.07	110.09	111.33	1.24
400	34.81	34.26	-0.55	107.33	108.4	1.06
401	33.83	31.68	-2.15	113.96	114.26	0.3
402	33.6	34.61	1.02	105.63	105.47	-0.17
403	32.45	31.99	-0.46	106.38	105.47	-0.91
404	33.65	35.04	1.39	105.88	105.47	-0.41
405	33.91	34.18	0.27	111.94	111.33	-0.61
406	31.94	32.74	0.8	111.18	111.33	0.15
407	27.71	25.56	-2.15	111.59	114.26	2.66
408	33.82	33.66	-0.16	113.71	114.26	0.55
409	31.25	31.52	0.27	108.99	108.4	-0.59
410	27.75	29.32	1.57	110.7	108.4	-2.3
411	34.83	34.6	-0.23	111.11	111.33	0.22
412	34.37	32.29	-2.08	113.21	111.33	-1.88
413	34.44	29.62	-4.83	114.29	114.26	-0.03
414	31.91	33.92	2.01	113.21	114.26	1.05
415	28.96	28.84	-0.12	115.98	117.19	1.21
416	27.37	28.82	1.45	112.99	111.33	-1.67
417	30.12	26.53	-3.59	120.64	120.12	-0.53
418	27.83	29.94	2.11	109.16	111.33	2.17
419	34.24	37.45	3.2	104.77	105.47	0.7
420	30.11	31.34	1.23	114.83	114.26	-0.57
421	29.85	30.72	0.86	115.38	114.26	-1.13
422	34.43	34.21	-0.22	107.72	111.33	3.61
423	35.4	33.15	-2.25	110.6	111.33	0.73
424	31.84	34.56	2.72	112.22	114.26	2.04
425	28.21	29.01	0.8	112.22	111.33	-0.89
426	23.58	22.04	-1.54	108.99	108.4	-0.59
427	24.17	25.11	0.94	111.66	114.26	2.6
428	30.11	27.4	-2.71	107.14	108.4	1.26
429	30.36	30.53	0.17	111.01	111.33	0.32
430	32.36	32.34	-0.02	113.35	114.26	0.91
431	27.43	26.35	-1.08	110.97	111.33	0.35
432	27.59	27.86	0.26	104.05	102.54	-1.51
433	25.14	26.25	1.11	98.52	102.54	4.02
434	32.35	32.88	0.53	109.09	114.26	5.17
435	29.93	32.84	2.92	104.08	105.47	1.39
436	30.79	32.75	1.95	107.85	105.47	-2.38
437	34.03	33.74	-0.29	107.66	111.33	3.67
438	34.61	36.99	2.38	105.26	102.54	-2.72
439	30.68	32.34	1.66	110.63	108.4	-2.23
440	35.04	36.51	1.47	102.83	102.54	-0.29
441	26.33	23.51	-2.83	107.78	111.33	3.54
442	35.58	34.4	-1.19	107.4	108.4	1
443	30.52	33.2	2.68	103.9	105.47	1.57
444	50.61	50.33	-0.28	112.5	111.33	-1.17
445	46.33	46.45	0.12	116.35	117.19	0.83
446	49.08	45.92	-3.16	107.33	108.4	1.06
447	45.03	45.32	0.29	111.46	111.33	-0.13
448	40.31	38.94	-1.36	119.21	120.12	0.91
449	40.38	40.49	0.11	117.19	114.26	-2.93
450	42.2	43.5	1.3	112.22	114.26	2.04
451	42.09	41.2	-0.89	111.84	111.33	-0.51
452	38.95	40.09	1.14	111.87	111.33	-0.54
453	42.34	41.86	-0.47	119.28	120.12	0.83
454	36.98	39.02	2.04	117.42	120.12	2.7
455	38.3	38.44	0.14	118.42	117.19	-1.23
456	40.01	38	-2.01	120.89	123.05	2.16
457	36.2	33.59	-2.61	114.36	114.26	-0.1
458	38.17	35.17	-3	117.88	117.19	-0.69
459	37.35	38.81	1.45	114	111.33	-2.67
460	35.46	33.4	-2.06	113.21	111.33	-1.88
461	36.93	33.68	-3.25	122.95	120.12	-2.83
462	39.7	42.17	2.48	112.78	108.4	-4.38
463	43.94	41.53	-2.41	122.78	125.98	3.19
464	40.21	38.07	-2.15	118.5	117.19	-1.31
465	41.82	42.64	0.82	119.36	117.19	-2.18
466	43.62	41.44	-2.18	119.92	117.19	-2.73
467	38.05	40.57	2.52	122.95	123.05	0.1
468	32.88	31.63	-1.25	120.24	120.12	-0.12
469	35.96	36.16	0.2	119.84	123.05	3.21
470	41.09	40.72	-0.37	120.97	123.05	2.08
471	36.11	32.87	-3.24	106.13	102.54	-3.59
472	37.26	37.21	-0.05	106.64	105.47	-1.17
473	36.68	36.63	-0.04	111.42	111.33	-0.09
474	29.83	29.21	-0.62	122.45	123.05	0.6
475	37.18	39.59	2.4	117.96	120.12	2.16
476	40.81	42.41	1.61	117.26	114.26	-3.01
477	39.71	44.12	4.41	117.65	120.12	2.47
478	38.03	39.59	1.57	119.21	120.12	0.91
479	32.36	30.21	-2.15	120	117.19	-2.81
480	36.47	35.13	-1.34	116.73	117.19	0.46
481	40.81	41.05	0.24	120.24	120.12	-0.12
482	46.3	44.51	-1.8	111.39	111.33	-0.06
483	40.03	41.69	1.65	115.46	114.26	-1.2
484	40.11	41.21	1.1	111.18	111.33	0.15
485	38.15	37.19	-0.96	109.89	111.33	1.44
486	33.42	31.69	-1.72	111.11	111.33	0.22
487	40.84	40.3	-0.54	111.18	111.33	0.15
488	35.06	33.68	-1.38	104.71	105.47	0.76
489	37.05	38.57	1.52	103.27	102.54	-0.73
490	37.33	38.08	0.74	107.14	108.4	1.26
491	38.49	37.71	-0.78	107.78	105.47	-2.32
492	27.61	27.89	0.28	111.04	114.26	3.22
493	28.66	28.68	0.02	103.72	105.47	1.75
494	28.5	31.45	2.95	114.14	111.33	-2.81
495	30.63	30.63	-0.01	125.44	125.98	0.54
496	26.23	25.71	-0.51	122.37	123.05	0.68
497	24.59	27.21	2.62	86.46	90.82	4.36
498	30.88	26.3	-4.58	87.98	87.89	-0.09
499	31.58	31.84	0.26	91.7	90.82	-0.88
500	34.61	35.88	1.27	102.56	99.61	-2.95
501	34.35	32.95	-1.4	102.04	102.54	0.5
502	36.37	34.36	-2.01	101.01	102.54	1.53
503	35.52	33.74	-1.79	97.32	99.61	2.29
504	35.31	34.37	-0.94	93.02	93.75	0.73
505	33.32	33.22	-0.11	90.98	90.82	-0.16
506	34.36	31.34	-3.02	70.84	73.24	2.4
507	34.71	34.61	-0.1	93.95	93.75	-0.2
508	36.65	32.57	-4.08	86.33	87.89	1.56
509	35.07	37.39	2.32	85.35	84.96	-0.39
510	36.05	34.21	-1.83	91.25	93.75	2.5
511	34.72	32.14	-2.58	88.89	90.82	1.93
512	29.7	28.11	-1.58	80.81	82.03	1.22
513	31.73	29.78	-1.96	92.31	93.75	1.44
514	33.36	32.43	-0.93	90.43	90.82	0.39
515	33.91	31.46	-2.44	92.1	93.75	1.65
516	35.42	35.08	-0.34	88.3	87.89	-0.41
517	35.71	34.61	-1.09	92.88	93.75	0.87
518	35.95	34.93	-1.02	86.77	87.89	1.12
519	34.24	32.74	-1.5	86.52	87.89	1.37
520	34.44	32.2	-2.24	92.45	93.75	1.3
521	33.22	32.7	-0.53	90.23	90.82	0.59
522	36.68	35.43	-1.26	80.54	79.1	-1.44
523	35.87	34.04	-1.83	89.55	87.89	-1.66
524	34.5	35.51	1	85.11	84.96	-0.15
525	31.71	31.9	0.19	87.66	87.89	0.24
526	32.36	32.5	0.14	88.63	87.89	-0.74
527	29.52	28.63	-0.89	86.89	87.89	1
528	30.85	31.78	0.93	85.59	84.96	-0.63
529	32.19	30.27	-1.93	82.19	82.03	-0.16
530	35	33.73	-1.27	84.75	84.96	0.22
531	34.26	34.83	0.57	84.63	84.96	0.33

## Sheet: Record 9
2-s window no.	Depth GS	Depth Est	Depth error	Rate GS	Rate Est	Rate error
1	41.25	41.12	-0.13	99.17	99.61	0.44
2	41.11	40.54	-0.57	98.9	99.61	0.71
3	36.45	34.57	-1.88	93.02	96.68	3.66
4	39.53	39.11	-0.42	95.24	93.75	-1.49
5	36.99	36.39	-0.6	100.84	99.61	-1.23
6	38.33	39.47	1.14	95.24	93.75	-1.49
7	38.18	40.07	1.89	96.77	96.68	-0.09
8	38.11	35.91	-2.2	98.36	99.61	1.25
9	36.17	35.89	-0.27	95.24	96.68	1.44
10	38.24	36.69	-1.55	93.02	93.75	0.73
11	39.51	41.36	1.85	94.49	93.75	-0.74
12	38.43	39.19	0.76	95.74	93.75	-1.99
13	36.69	38.38	1.69	90.84	87.89	-2.95
14	37.58	36.06	-1.51	91.6	93.75	2.15
15	37.86	36.27	-1.59	95.24	96.68	1.44
16	39.12	39.36	0.23	97.56	96.68	-0.88
17	39.12	38.08	-1.04	93.02	93.75	0.73
18	34.66	33.39	-1.27	102.8	102.54	-0.26
19	33.95	32.7	-1.26	95.24	99.61	4.37
20	31.38	30.65	-0.73	100	99.61	-0.39
21	34.38	35.35	0.97	95.24	93.75	-1.49
22	35.02	35.05	0.03	95.24	96.68	1.44
23	33.33	33.15	-0.18	104.99	105.47	0.48
24	31	33.01	2.01	102.04	102.54	0.5
25	30.01	31.17	1.16	103.57	102.54	-1.03
26	31.73	32.28	0.55	104.65	102.54	-2.11
27	33.05	33.14	0.09	109.09	108.4	-0.69
28	34.9	36.04	1.15	101.12	99.61	-1.51
29	34.12	35.21	1.09	99.26	99.61	0.35
30	29.45	27.94	-1.51	109.09	111.33	2.24
31	28	26.11	-1.88	108.11	108.4	0.29
32	30.75	34.32	3.57	102.8	99.61	-3.19
33	28.03	27.2	-0.83	109.02	108.4	-0.63
34	26.91	25.33	-1.58	117.65	120.12	2.47
35	52.88	52.58	-0.31	127.66	125.98	-1.68
36	57.5	57.33	-0.17	124.83	125.98	1.15
37	58.79	60.62	1.83	125.52	123.05	-2.48
38	62.72	64.33	1.62	120.81	120.12	-0.69
39	64.56	62.59	-1.97	116.73	117.19	0.46
40	63.34	65.53	2.19	112.5	111.33	-1.17
41	61.64	63.18	1.54	114.43	114.26	-0.17
42	58.49	59.44	0.95	112.5	111.33	-1.17
43	58.27	59.33	1.06	118.5	117.19	-1.31
44	59.65	60.42	0.77	112.36	114.26	1.9
45	59.44	59.26	-0.19	114.65	114.26	-0.39
46	52.54	52.91	0.37	99.45	99.61	0.16
47	55.4	53.54	-1.86	103.45	105.47	2.02
48	56.17	55.6	-0.58	105.39	105.47	0.08
49	55.41	56.21	0.8	103.45	102.54	-0.91
50	52.92	51.55	-1.36	107.78	108.4	0.61
51	47.38	47.09	-0.29	104.17	102.54	-1.63
52	53.11	53.57	0.46	102.92	102.54	-0.38
53	48.86	49.06	0.2	106.95	105.47	-1.48
54	52.43	52.23	-0.19	105.88	105.47	-0.41
55	56.01	54	-2.01	107.72	108.4	0.68
56	54.16	51.74	-2.42	104.17	105.47	1.3
57	55.21	53.64	-1.57	105.26	105.47	0.21
58	54.49	56.6	2.11	105.26	102.54	-2.72
59	56.83	56.61	-0.22	103.45	102.54	-0.91
60	53.09	53.79	0.7	107.02	105.47	-1.55
61	52.65	52.61	-0.04	102.56	102.54	-0.03
62	53.43	52.4	-1.02	103.81	102.54	-1.27
63	52.28	51.23	-1.05	102.56	102.54	-0.03
64	51.18	51.89	0.71	103.93	102.54	-1.39
65	49.96	49.57	-0.4	102.56	102.54	-0.03
66	51.86	50.99	-0.87	103.93	105.47	1.54
67	53.57	52.26	-1.31	107.14	108.4	1.26
68	53.97	49.79	-4.18	104.9	102.54	-2.36
69	51.81	55.73	3.92	97.72	96.68	-1.04
70	47.56	46.34	-1.22	105.08	105.47	0.39
71	45.46	46.66	1.21	106.32	105.47	-0.85
72	47.15	46.78	-0.36	108.21	108.4	0.19
73	48.46	47.3	-1.17	107.46	108.4	0.94
74	47.68	48.11	0.44	107.43	105.47	-1.96
75	48.14	49.59	1.45	101.01	99.61	-1.4
76	47.04	46.8	-0.24	105.54	105.47	-0.07
77	48.36	48.85	0.49	102.8	102.54	-0.26
78	49.12	49.25	0.13	110.63	108.4	-2.23
79	48.42	46.88	-1.54	107.82	108.4	0.58
80	51.82	52.14	0.32	108.5	108.4	-0.1
81	49.14	48.33	-0.81	108.89	108.4	-0.49
82	50.51	50.02	-0.5	108.3	108.4	0.1
83	51.11	50.06	-1.04	111.18	111.33	0.15
84	51.88	48.71	-3.17	103.63	105.47	1.84
85	51.36	51.15	-0.21	107.78	108.4	0.61
86	50.11	48.28	-1.82	110.09	111.33	1.24
87	51.33	51	-0.33	108.43	108.4	-0.04
88	48.93	48.54	-0.39	110.09	108.4	-1.69
89	47.23	48.03	0.8	108.7	108.4	-0.3
90	47.75	48.26	0.52	109.69	108.4	-1.29
91	48.71	48.17	-0.54	112.85	111.33	-1.52
92	51.42	51.71	0.29	107.62	105.47	-2.15
93	34.5	29.58	-4.92	97.01	96.68	-0.33
94	42.56	41.45	-1.11	96.7	96.68	-0.02
95	50.87	49.06	-1.81	109.09	111.33	2.24
96	48.91	49.08	0.18	112.85	111.33	-1.52
97	46.1	45.43	-0.67	109.49	108.4	-1.09
98	35.31	33.2	-2.11	94.71	93.75	-0.96
99	43.54	41.72	-1.82	105.26	105.47	0.21
100	43.27	41.99	-1.28	100.9	102.54	1.64
101	49.1	47.9	-1.2	109.76	111.33	1.57
102	53.29	51.7	-1.59	110.43	111.33	0.9
103	50.97	49.92	-1.05	109.09	108.4	-0.69
104	51.36	52.18	0.82	106.45	105.47	-0.98
105	50.33	51.56	1.23	107.14	105.47	-1.67
106	50.55	50.84	0.29	112.5	108.4	-4.1
107	47.06	45.56	-1.51	109.29	108.4	-0.89
108	46.84	45.27	-1.57	107.14	108.4	1.26
109	48.43	47.93	-0.49	107.78	108.4	0.61
110	47.25	46.92	-0.33	107.46	105.47	-1.99
111	43.99	41.19	-2.8	106.19	108.4	2.2
112	45.62	45.09	-0.53	108.43	108.4	-0.04
113	48.63	49.82	1.19	105.26	105.47	0.21
114	50.24	50.29	0.05	110.84	111.33	0.49
115	49.53	47.86	-1.66	110.02	111.33	1.3
116	50.18	49.52	-0.66	110.29	111.33	1.03
117	45.75	45.21	-0.54	104.35	102.54	-1.81
118	38.71	38.35	-0.36	100.59	99.61	-0.98
119	40.33	40.49	0.16	103.27	108.4	5.13
120	39.18	37.06	-2.11	97.56	99.61	2.05
121	43.64	43.89	0.25	106.89	105.47	-1.42
122	42.13	40.27	-1.86	99.17	99.61	0.44
123	45.75	45.36	-0.39	108.5	108.4	-0.1
124	44.51	45.62	1.11	102.56	102.54	-0.03
125	43.4	44.57	1.17	104.29	108.4	4.11
126	42.88	42.61	-0.27	111.11	111.33	0.22
127	46.34	45.4	-0.94	113.07	114.26	1.19
128	45.96	43.32	-2.64	107.14	105.47	-1.67
129	40.12	40.58	0.46	101.69	102.54	0.84
130	43.78	41.35	-2.43	109.22	114.26	5.03
131	48.01	46.58	-1.44	111.32	114.26	2.94
132	38.74	39.37	0.63	105.45	105.47	0.02
133	40.31	35.39	-4.92	100	105.47	5.47
134	46.68	48.69	2.01	116.62	114.26	-2.36
135	44.97	45.48	0.52	119.21	120.12	0.91
136	47.75	45.84	-1.91	116.13	117.19	1.06
137	46.95	47.61	0.66	119.52	117.19	-2.33
138	48.13	47.16	-0.97	117.65	117.19	-0.46
139	48.4	49.57	1.17	122.37	120.12	-2.25
140	49.45	48.71	-0.74	115.83	117.19	1.36
141	46.66	45.65	-1.01	112.5	117.19	4.69
142	44.91	43.65	-1.26	118.11	117.19	-0.92
143	47.31	47.85	0.54	112.5	111.33	-1.17
144	47.38	47	-0.37	114.94	114.26	-0.68
145	45.16	45.3	0.14	112.64	114.26	1.62
146	49.18	48.99	-0.19	119.52	120.12	0.6
147	51.25	49.89	-1.36	119.13	120.12	0.99
148	48.96	49.55	0.59	120.56	120.12	-0.45
149	51.08	50.46	-0.62	111.52	111.33	-0.2
150	50.2	51.54	1.33	113.28	111.33	-1.95
151	50.13	48.07	-2.06	113.21	114.26	1.05
152	48.33	47.86	-0.47	110.43	111.33	0.9
153	48.76	48.29	-0.47	113.21	114.26	1.05
154	48.5	49.51	1.01	115.24	114.26	-0.98
155	48.61	49.98	1.38	115.9	114.26	-1.65
156	50.18	51.87	1.69	116.2	114.26	-1.95
157	47.26	47.17	-0.09	120.08	120.12	0.04
158	46.87	46.21	-0.66	121.62	123.05	1.43
159	47.56	48.09	0.53	123.29	123.05	-0.24
160	46.88	45.65	-1.23	121.05	123.05	2
161	46.45	46.31	-0.15	124.14	123.05	-1.09
162	46.66	47.91	1.26	125	123.05	-1.95
163	48.3	49.26	0.96	120.89	120.12	-0.77
164	47.26	48.58	1.33	122.12	120.12	-2
165	46.65	47.47	0.83	121.29	120.12	-1.18
166	45.78	44.98	-0.8	119.76	120.12	0.36
167	45.29	44.65	-0.64	117.65	117.19	-0.46
168	45.22	45.27	0.05	118.5	120.12	1.62
169	46.84	47.17	0.33	121.38	120.12	-1.26
170	45.62	46.85	1.22	116.96	114.26	-2.7
171	45.94	46.42	0.48	119.92	120.12	0.2
172	45.06	44.61	-0.45	120	120.12	0.12
173	45.68	44.85	-0.83	118.66	120.12	1.46
174	43.16	43.33	0.17	120.08	120.12	0.04
175	41.97	42.7	0.73	121.62	120.12	-1.5
176	30.92	26.66	-4.26	125.44	125.98	0.54
177	41.62	41.61	-0.02	127.25	125.98	-1.28
178	41.96	42.81	0.85	124.57	123.05	-1.52
179	44.14	45.1	0.97	123.46	123.05	-0.41
180	45.91	45.82	-0.09	120.08	120.12	0.04
181	43.53	42.87	-0.66	125	125.98	0.98
182	42.4	40.95	-1.45	122.12	123.05	0.93
183	40.32	39.57	-0.75	127.57	128.91	1.34
184	42.52	41.41	-1.11	124.48	125.98	1.5
185	45.51	45.73	0.22	121.7	123.05	1.34
186	44.14	44.89	0.75	126.23	125.98	-0.25
187	43.51	43.11	-0.4	128.21	128.91	0.7
188	44.23	44.4	0.16	128.21	125.98	-2.23
189	44.54	45.8	1.27	128.34	125.98	-2.37
190	43.26	44.24	0.98	125	123.05	-1.95
191	43.87	43.89	0.03	127.66	128.91	1.25
192	44.56	43.78	-0.78	129.4	128.91	-0.5
193	46.11	48.16	2.06	121.7	120.12	-1.59
194	47.34	50.15	2.8	125.65	123.05	-2.61
195	47.47	46.35	-1.11	124.48	125.98	1.5
196	48.36	47.17	-1.19	126.76	128.91	2.15
197	50.68	50.64	-0.03	123.12	123.05	-0.07
198	48.72	48.88	0.16	123.29	123.05	-0.24
199	47.94	46.99	-0.95	125.26	125.98	0.72
200	47.14	48.89	1.75	125.13	123.05	-2.08
201	46.32	45.69	-0.63	124.05	125.98	1.92
202	45.12	45.76	0.64	126.32	125.98	-0.34
203	50.03	48.76	-1.28	120.24	120.12	-0.12
204	53.02	52.64	-0.38	123.8	123.05	-0.75
205	50.08	50.95	0.88	123.88	123.05	-0.83
206	48.39	49.52	1.12	123.37	123.05	-0.33
207	47.58	47.75	0.18	125.35	125.98	0.63
208	46.82	46.47	-0.36	123.14	123.05	-0.09
209	47.98	46.6	-1.38	124.65	125.98	1.32
210	46.81	47.45	0.64	123.2	123.05	-0.16
211	46.53	47.17	0.63	125.79	125.98	0.19
212	45.6	46.19	0.59	127.57	128.91	1.34
213	44.32	45.56	1.24	128.89	128.91	0.01
214	45.16	44.97	-0.19	126.4	125.98	-0.43
215	43.69	44.22	0.53	126.94	125.98	-0.96
216	42.06	43.29	1.23	130.81	128.91	-1.91
217	42.44	44.66	2.22	128.34	125.98	-2.37
218	42.11	42.35	0.23	127.75	128.91	1.16
219	42.61	43.63	1.02	129.68	128.91	-0.78
220	41.83	42.18	0.35	129.45	128.91	-0.54
221	44.29	43.73	-0.56	128.11	128.91	0.79
222	43.69	43.06	-0.63	131.48	131.84	0.35
223	45.13	44.65	-0.47	128.57	128.91	0.33
224	46.23	46.6	0.37	128.55	128.91	0.36
225	45.33	44.64	-0.69	128.21	128.91	0.7
226	46.95	47.62	0.67	126.32	125.98	-0.34
227	47.05	46.8	-0.25	122.53	123.05	0.51
228	45.01	44.86	-0.15	125.87	125.98	0.1
229	47.58	47.46	-0.11	129.22	128.91	-0.31
230	45.97	47.07	1.09	126.32	125.98	-0.34
231	47.73	47.54	-0.19	125.7	125.98	0.28
232	48.33	47.9	-0.43	126.05	125.98	-0.07
233	47.18	49.08	1.9	128.02	125.98	-2.05
234	47.93	47.99	0.06	123.29	123.05	-0.24
235	47.43	49.68	2.25	127.52	125.98	-1.55
236	46.47	45.73	-0.74	128.76	128.91	0.15
237	49.45	48.57	-0.88	127.66	128.91	1.25
238	47.22	45.71	-1.51	126.76	125.98	-0.78
239	46.25	46.22	-0.04	128.69	128.91	0.22
240	46.81	45.49	-1.32	129.68	131.84	2.15
241	47.46	48.09	0.63	127.84	125.98	-1.86
242	47.73	48.01	0.28	129.96	128.91	-1.06
243	45.59	45.82	0.23	128.89	128.91	0.01
244	46.11	47.16	1.05	125.7	123.05	-2.65
245	43.87	44.97	1.1	132.35	131.84	-0.52
246	45.43	47.38	1.95	129.52	125.98	-3.54
247	46.84	46.49	-0.35	125	123.05	-1.95
248	46.85	47.33	0.47	123.88	123.05	-0.83
249	46.53	48.08	1.55	125.35	125.98	0.63
250	49.56	50.36	0.8	123.46	123.05	-0.41
251	48.2	49.81	1.61	123.71	123.05	-0.66
252	50.97	51.84	0.87	123.97	125.98	2.01
253	52.62	52.59	-0.03	119.05	117.19	-1.86
254	48.27	48.3	0.03	122.45	123.05	0.6
255	48.2	47.24	-0.96	123.2	123.05	-0.16
256	47.43	47.23	-0.21	122.45	120.12	-2.33
257	46.97	46.22	-0.75	123.29	123.05	-0.24
258	48.48	47.84	-0.64	125	125.98	0.98
259	48.4	47.46	-0.94	125.61	125.98	0.37
260	46.27	47.81	1.54	126.14	125.98	-0.16
261	51.65	51.83	0.18	122.45	123.05	0.6
262	50.44	49.54	-0.9	122.53	123.05	0.51
263	49.56	50.52	0.96	125.85	125.98	0.12
264	49.7	50.63	0.92	123.37	123.05	-0.33
265	50.05	51.19	1.14	126.85	125.98	-0.87
266	47.79	46.4	-1.39	127.3	128.91	1.61
267	53.23	54.4	1.17	120	117.19	-2.81
268	50.4	51.65	1.24	121.62	120.12	-1.5
269	50.17	49.15	-1.02	123.12	123.05	-0.07
270	50.89	50	-0.89	117.72	117.19	-0.54
271	51.85	51.75	-0.11	116.81	117.19	0.38
272	52.21	50.92	-1.29	119.36	120.12	0.75
273	50.71	50.58	-0.13	121.29	120.12	-1.18
274	52.37	52.91	0.54	123.46	123.05	-0.41
275	52.99	51.57	-1.42	123.8	125.98	2.18
276	51.95	52.69	0.74	123.29	123.05	-0.24
277	51.22	52.32	1.11	121.62	120.12	-1.5
278	48.65	49.72	1.07	126.85	125.98	-0.87
279	48.46	49.3	0.83	124.93	125.98	1.04
280	48.8	48.82	0.02	124.83	125.98	1.15
281	49.4	48.92	-0.48	128.57	128.91	0.33
282	46.79	47.9	1.11	132.84	131.84	-1.01
283	47.85	49.49	1.64	130.08	128.91	-1.18
284	47.2	48.6	1.4	130.34	128.91	-1.43
285	46.34	46.23	-0.1	128.02	128.91	0.88
286	45.74	44.55	-1.19	127.66	131.84	4.18
287	47.47	47.04	-0.42	126.76	128.91	2.15
288	48.15	47.77	-0.38	125.79	125.98	0.19
289	46.6	46.73	0.14	121.62	123.05	1.43
290	48.11	49.6	1.5	123.71	123.05	-0.66
291	49.1	49.52	0.42	114.18	114.26	0.08
292	48.12	47.02	-1.09	117.88	120.12	2.24
293	45	44.93	-0.07	120.08	123.05	2.97
294	48.19	49.85	1.67	118.42	117.19	-1.23
295	49.7	48.44	-1.26	125.17	125.98	0.8
296	49.54	49.67	0.13	126.94	125.98	-0.96
297	48.8	49.41	0.61	126.67	125.98	-0.69
298	49.4	49.46	0.06	128.41	128.91	0.5
299	51.27	50.73	-0.54	128.39	128.91	0.52
300	48.68	49.4	0.72	126.76	125.98	-0.78
301	46.04	45.71	-0.33	122.03	120.12	-1.92
302	43.36	44.59	1.23	128.76	128.91	0.15
303	44.35	46.77	2.42	128.21	125.98	-2.23
304	47.07	46.56	-0.51	128.02	125.98	-2.05
305	46.75	46.73	-0.02	126.58	128.91	2.32
306	48.59	48.29	-0.3	127.93	128.91	0.97
307	47.15	47.84	0.69	124.61	125.98	1.37
308	45.71	45.06	-0.65	129.17	128.91	-0.26
309	47.52	49.24	1.72	123.71	123.05	-0.66
310	47.17	47.22	0.05	122.45	123.05	0.6
311	46.39	48.62	2.23	127.93	125.98	-1.96
312	53.58	54.87	1.29	105.02	102.54	-2.48
313	57.78	58.73	0.95	115.02	114.26	-0.76
314	51.4	51.16	-0.24	115.24	114.26	-0.98
315	43.23	41.1	-2.13	116.13	117.19	1.06
316	43.58	43.67	0.1	120	120.12	0.12
317	37.61	34.98	-2.63	116.96	120.12	3.16
318	45.86	45.38	-0.48	116.28	117.19	0.91
319	44.14	44.18	0.04	122.28	123.05	0.76
320	49.5	49.13	-0.37	120	120.12	0.12
321	46.92	47.02	0.1	120.24	120.12	-0.12
322	47.39	46.18	-1.2	110.97	111.33	0.35
323	43.44	43.26	-0.18	117.49	117.19	-0.31
324	40.89	41.79	0.9	116.13	114.26	-1.87
325	44.39	42.36	-2.03	118.23	120.12	1.89
326	43.85	44.36	0.52	117.34	117.19	-0.15
327	41.8	40.89	-0.91	117.96	120.12	2.16
328	41.26	42.54	1.28	120	120.12	0.12
329	44.83	47.66	2.84	120.16	117.19	-2.97
330	46.03	43.45	-2.57	111.66	111.33	-0.33
331	51.76	51.22	-0.54	116.13	117.19	1.06
332	45.29	43.3	-1.99	89.82	90.82	1
333	45.23	47.28	2.05	123.2	128.91	5.7
334	50.98	45.86	-5.12	116.96	117.19	0.23
335	40.77	43.56	2.79	111.94	108.4	-3.54
336	48	45.03	-2.97	118.03	120.12	2.08
337	43.51	41.06	-2.46	113.21	111.33	-1.88
338	39.97	45.08	5.11	117.72	117.19	-0.54
339	47.43	49.05	1.62	118.5	117.19	-1.31
340	55.63	59.14	3.51	117.72	117.19	-0.54
341	46.68	43.01	-3.68	107.53	102.54	-4.99
342	49.36	52.74	3.38	113.42	111.33	-2.09
343	50.08	47.6	-2.48	111.63	114.26	2.63
344	54.61	54.9	0.3	114.21	114.26	0.04
345	49.2	51.05	1.84	112.99	111.33	-1.67
346	45.16	43.93	-1.23	112.5	114.26	1.76
347	51.44	49.99	-1.46	117.65	117.19	-0.46
348	49.04	50.55	1.51	115.38	114.26	-1.13
349	48.67	48.22	-0.46	114.65	117.19	2.54
350	41.16	36.69	-4.47	110.7	114.26	3.56
351	43.42	44.15	0.73	119.21	117.19	-2.02
352	41.39	40.92	-0.47	116.66	117.19	0.53
353	55.66	56.64	0.99	119.76	120.12	0.36
354	49.16	50.2	1.04	122.78	120.12	-2.67
355	48.21	46.62	-1.59	116.13	117.19	1.06
356	56.08	56.87	0.78	117.96	117.19	-0.77
357	44.65	47.53	2.88	112.46	111.33	-1.14
358	53.99	53.97	-0.03	122.78	123.05	0.26
359	47.68	45.76	-1.92	126.72	125.98	-0.74
360	49.89	52.42	2.53	116.5	117.19	0.68
361	51.17	53.87	2.7	121.77	117.19	-4.58
362	50.58	52.37	1.79	124.4	125.98	1.58
363	41.64	39.84	-1.8	123.29	128.91	5.62
364	41.97	40.51	-1.46	124.65	123.05	-1.61
365	38.07	39.3	1.24	124.14	123.05	-1.09
366	36.89	36.9	0.02	122.53	125.98	3.44
367	43.52	44.42	0.9	124.22	123.05	-1.18
368	36.12	39.07	2.95	118.42	117.19	-1.23
369	47.92	46.54	-1.38	120.32	123.05	2.73
370	60.31	61.55	1.24	114.14	111.33	-2.81
371	50.79	53.38	2.59	117.65	117.19	-0.46
372	49.67	47.3	-2.37	123.2	125.98	2.77
373	55.8	57.65	1.85	122.87	123.05	0.18
374	54.98	55.84	0.85	129.8	128.91	-0.89
375	51.99	53.38	1.4	125.61	125.98	0.37
376	53.16	52.53	-0.63	131.58	131.84	0.26
377	53.47	52.21	-1.25	129.94	128.91	-1.03
378	58.14	58.93	0.8	122.95	123.05	0.1
379	47.21	44.36	-2.85	131	131.84	0.83
380	60.92	55.46	-5.46	121.05	123.05	2
381	57.47	57.07	-0.4	128.02	125.98	-2.05
382	51.87	50.91	-0.96	129.38	128.91	-0.47
383	43.5	46.74	3.24	126.94	123.05	-3.89
384	56.16	51.82	-4.34	120.4	120.12	-0.28
385	41.28	42.11	0.82	126.65	125.98	-0.67
386	42.96	39.6	-3.35	124.91	125.98	1.06
387	48.27	43.7	-4.56	125.52	123.05	-2.48
388	50.17	51.43	1.26	115.61	114.26	-1.35
389	48.62	49.61	0.98	115.83	114.26	-1.57
390	46.83	50.24	3.4	118.42	117.19	-1.23
391	41.62	43.85	2.23	121.62	120.12	-1.5
392	46.42	45.03	-1.39	128.76	128.91	0.15
393	47.4	47.05	-0.36	127.12	128.91	1.79
394	46.27	47.49	1.22	132.55	131.84	-0.71
395	49.78	48.91	-0.87	128.48	128.91	0.43
396	46.84	49.46	2.61	129.24	128.91	-0.33
397	50.18	50.2	0.01	130.53	128.91	-1.62
398	45.88	44.32	-1.56	120.81	123.05	2.24
399	39.11	45.26	6.15	125	123.05	-1.95
400	42.13	41.49	-0.63	122.45	120.12	-2.33
401	37.77	39.73	1.96	128.39	125.98	-2.41
402	48.3	47.27	-1.03	125.79	125.98	0.19
403	53.32	50.66	-2.67	120.32	123.05	2.73
404	44.68	40.3	-4.38	125.26	123.05	-2.21
405	49.58	50.81	1.23	120	117.19	-2.81
406	50.53	57.22	6.69	117.57	117.19	-0.38
407	42.59	43.07	0.48	122.62	120.12	-2.5
408	49.43	52.53	3.11	118.42	117.19	-1.23
409	43.91	39.94	-3.97	128.57	128.91	0.33
410	46.19	47.6	1.41	132.06	134.77	2.7
411	46.05	43.79	-2.25	126.58	125.98	-0.61
412	44.09	41.89	-2.2	132.67	131.84	-0.83
413	44.26	45.1	0.84	134.73	134.77	0.04
414	45.57	45.04	-0.53	124.05	125.98	1.92
415	42.82	42.23	-0.59	127.3	125.98	-1.32
416	50.22	49.58	-0.64	125	128.91	3.91
417	49.49	54.98	5.49	124.91	123.05	-1.87
418	54.11	56.98	2.86	126.4	125.98	-0.43
419	47.18	46.73	-0.46	126.58	128.91	2.32
420	40.93	42.88	1.96	127.84	125.98	-1.86
421	53.02	47.74	-5.28	117.65	120.12	2.47
422	43.04	45.2	2.16	125.26	125.98	0.72
423	39.79	38.84	-0.96	125.26	123.05	-2.21
424	53.67	51.35	-2.32	116.05	114.26	-1.8
425	57.7	55.09	-2.61	122.45	123.05	0.6
426	55	50.77	-4.22	120.48	117.19	-3.29
427	58.9	61.25	2.36	123.58	123.05	-0.54
428	47.97	42.49	-5.48	123.29	125.98	2.69
429	49.5	50.21	0.71	123.37	123.05	-0.33
430	50.59	51.03	0.44	126.32	125.98	-0.34
431	51.26	55.86	4.6	116.88	114.26	-2.63
432	45.64	46.96	1.31	121.62	120.12	-1.5
433	49.32	46.79	-2.53	116.13	117.19	1.06
434	48.27	48.02	-0.25	127.05	131.84	4.78
435	42.12	44.04	1.92	115.24	114.26	-0.98
436	44.34	49.4	5.06	120.89	123.05	2.16
437	48.15	54.41	6.27	118.66	114.26	-4.4
438	49.21	46.89	-2.32	116.96	111.33	-5.63
439	60.85	60.83	-0.02	113.85	120.12	6.27
440	55.81	55.73	-0.08	119.6	120.12	0.52
441	46.88	46.98	0.1	125.46	125.98	0.52
442	51.63	57.62	5.99	126.76	125.98	-0.78
443	52.3	51.71	-0.59	118.89	123.05	4.16
444	48	50.1	2.09	127.75	128.91	1.16
445	46.66	44.11	-2.55	125.61	125.98	0.37
446	51.57	51.94	0.37	120.24	120.12	-0.12
447	51.56	55.86	4.31	121.46	117.19	-4.27
448	47.43	46.59	-0.84	115.09	114.26	-0.83
449	42.5	44.68	2.18	124.31	123.05	-1.26
450	45.84	46.42	0.58	122.28	123.05	0.76
451	49.39	49.44	0.05	128.02	128.91	0.88
452	52.04	54.13	2.09	126.85	125.98	-0.87
453	46.7	48.07	1.37	126.18	125.98	-0.21
454	51.31	53.1	1.79	124.35	125.98	1.62
455	52.2	52.55	0.35	131.58	131.84	0.26
456	48.13	48.31	0.18	129.22	131.84	2.62
457	50.57	52.16	1.59	128.21	128.91	0.7
458	50.86	51.13	0.27	125.7	125.98	0.28
459	50.27	50.87	0.6	129.4	128.91	-0.5
460	44.49	45.85	1.36	130.08	128.91	-1.18
461	45.54	49.54	4	130.06	128.91	-1.15
462	42.6	38.91	-3.7	132.35	131.84	-0.52
463	42.52	36.55	-5.97	128.66	131.84	3.17
464	47.66	49.27	1.61	125.59	120.12	-5.47
465	41.2	39.78	-1.42	134.33	137.7	3.37
466	41.53	45.12	3.59	131.22	131.84	0.62
467	53.14	53.25	0.11	128.11	128.91	0.79
468	48.01	45.56	-2.45	131.87	134.77	2.9
469	52.59	55.98	3.39	127.48	125.98	-1.5
470	50.14	50.6	0.47	125	125.98	0.98
471	40.54	40.35	-0.19	126.23	125.98	-0.25
472	48.45	48.2	-0.25	129.73	128.91	-0.82
473	40.86	40.4	-0.45	130.06	128.91	-1.15
474	47.96	48.45	0.49	128.76	128.91	0.15
475	46.91	43.93	-2.99	127.66	128.91	1.25
476	44.59	45.01	0.42	129.31	125.98	-3.33
477	43.03	46.18	3.15	125.87	125.98	0.1
478	46.42	47.89	1.47	130.81	128.91	-1.91
479	45.26	42.4	-2.86	129.1	128.91	-0.2
480	49.95	51.15	1.2	118.42	120.12	1.7
481	53.82	51.97	-1.85	122.87	123.05	0.18
482	49.45	49.29	-0.16	120	120.12	0.12
483	54.47	52.86	-1.6	120.24	120.12	-0.12
484	56	53.96	-2.04	123.2	123.05	-0.16
485	51.47	52.46	1	122.57	123.05	0.47
486	53.36	51.76	-1.61	124.4	125.98	1.58
487	49.26	50.46	1.2	120.16	120.12	-0.04
488	54.6	54.06	-0.54	112.68	111.33	-1.35
489	49.52	49.13	-0.39	119.21	117.19	-2.02
490	52.1	54.28	2.17	115.38	114.26	-1.13
491	50.87	52.77	1.9	120.89	120.12	-0.77
492	53.41	52.71	-0.71	118.11	120.12	2.01
493	48.77	48.23	-0.54	122.95	123.05	0.1
494	52.24	53	0.76	118.03	117.19	-0.85
495	54.58	54.37	-0.22	120.56	123.05	2.48
496	50.26	53.61	3.35	118.27	117.19	-1.08
497	50.09	52.62	2.54	118.27	120.12	1.85
498	48.88	48.44	-0.45	122.28	120.12	-2.17
499	42.13	49.21	7.08	118.27	114.26	-4.01
500	39.98	39.45	-0.52	119.76	120.12	0.36
501	48.31	47.53	-0.78	113.21	114.26	1.05
502	49.38	47.89	-1.48	115.38	117.19	1.8
503	55.47	56.73	1.26	116.05	117.19	1.13
504	48.84	46.27	-2.57	126.76	128.91	2.15
505	48.73	49.28	0.55	116.5	114.26	-2.25
506	49.92	53.37	3.45	113.35	111.33	-2.02
507	51.07	51.09	0.02	116.73	117.19	0.46
508	52.92	53.53	0.6	120.89	120.12	-0.77
509	54.19	53.08	-1.1	122.12	123.05	0.93
510	53.78	53.18	-0.6	121.13	120.12	-1.01
511	53.19	54.32	1.13	119.21	117.19	-2.02
512	49.67	47.86	-1.82	119.44	120.12	0.67
513	46.27	47.38	1.12	120.56	120.12	-0.45
514	49.96	49.84	-0.12	120.08	120.12	0.04
515	47.82	48.54	0.72	124.91	123.05	-1.87
516	44.13	43.56	-0.57	121.54	120.12	-1.42
517	43.43	43.5	0.07	121.27	123.05	1.77
518	42.19	42.88	0.69	124.22	123.05	-1.18
519	41.56	41.31	-0.25	124.14	123.05	-1.09
520	40.65	41.46	0.81	125.7	125.98	0.28
521	45.75	45.55	-0.2	123.97	123.05	-0.92
522	42.9	43.97	1.06	121.46	120.12	-1.34
523	43.58	45.03	1.45	125.17	123.05	-2.13
524	42.33	42.8	0.47	125.85	125.98	0.12
525	42.85	44.13	1.28	121.29	120.12	-1.18
526	38.39	38.52	0.12	122.37	123.05	0.68
527	38.61	36.85	-1.76	127.57	131.84	4.27
528	28.11	28.87	0.76	98.85	96.68	-2.17
529	33.89	33.56	-0.34	99.01	99.61	0.6
530	36.55	34.01	-2.55	97.32	96.68	-0.64
531	37.88	39.23	1.35	92.66	93.75	1.09
532	35.9	36.69	0.8	99.17	96.68	-2.49
533	35.66	37.94	2.28	95.24	96.68	1.44
534	28.84	31.01	2.18	81.03	82.03	1
535	39.61	36.57	-3.04	77.47	76.17	-1.3
536	41.06	41.21	0.15	67.19	67.38	0.19
537	41.46	41.61	0.16	65.04	64.45	-0.59
538	43.6	44.16	0.56	64.52	61.52	-2.99
539	40.52	39.27	-1.24	62.96	64.45	1.49
540	46.38	52.22	5.83	63.63	61.52	-2.1
541	40.74	42.41	1.67	70.51	70.31	-0.19
542	41.66	40.51	-1.15	71.6	73.24	1.64
543	43.55	43.08	-0.47	64.66	64.45	-0.2
544	44.63	41.67	-2.96	68.89	70.31	1.43
545	41.24	39.63	-1.62	66.67	67.38	0.72
546	48.25	48.92	0.67	67.45	67.38	-0.07
547	45.65	46.29	0.63	68.1	67.38	-0.72
548	47.58	48.49	0.91	69.77	70.31	0.55
549	49.66	46.06	-3.6	69.16	70.31	1.15
550	48.02	47.9	-0.12	70.59	70.31	-0.28
551	45.98	46.08	0.09	70.26	70.31	0.05
552	50.29	50.4	0.11	67.87	67.38	-0.49
553	44.8	44.85	0.05	71.01	70.31	-0.69
554	48.6	48.34	-0.26	70.92	70.31	-0.61
555	47.29	49.11	1.83	70.22	67.38	-2.83
556	45.33	47.02	1.69	70.59	70.31	-0.28
557	47.16	47.93	0.77	67.42	67.38	-0.03
558	46.87	39.81	-7.06	66.96	70.31	3.35
559	52.58	49.9	-2.68	62.96	64.45	1.49
560	45.09	45.35	0.27	70.34	70.31	-0.03
561	45.79	47.11	1.32	68.73	70.31	1.58

## Sheet: Record 10
2-s window no.	Depth GS	Depth Est	Depth error	Rate GS	Rate Est	Rate error
1	46.67	45.58	-1.09	121.7	123.05	1.34
2	50.64	52.18	1.54	120.81	123.05	2.24
3	49.51	50.86	1.35	120.08	120.12	0.04
4	50.69	52.37	1.69	111.59	114.26	2.66
5	48.56	48.82	0.27	115.83	117.19	1.36
6	49.45	48.1	-1.35	115.68	114.26	-1.42
7	51.21	49.49	-1.72	100.56	102.54	1.98
8	50.8	51.95	1.15	112.15	111.33	-0.82
9	49.85	50.79	0.94	116.5	117.19	0.68
10	49.06	49.67	0.61	110.91	111.33	0.42
11	49.7	50.52	0.82	106.57	108.4	1.83
12	49.92	50.06	0.14	104.17	102.54	-1.63
13	45.43	44.96	-0.47	107.53	111.33	3.8
14	46.53	47.68	1.15	104.53	105.47	0.94
15	43.94	44.53	0.59	109.82	111.33	1.51
16	45.3	46.97	1.67	120.72	123.05	2.32
17	44.88	46.26	1.39	117.26	117.19	-0.08
18	44.98	46.18	1.2	123.2	123.05	-0.16
19	43.67	46.39	2.72	124.48	125.98	1.5
20	46.26	46.97	0.71	124.14	123.05	-1.09
21	47.91	48.67	0.76	123.78	123.05	-0.73
22	44.86	47.55	2.69	122.37	125.98	3.61
23	46.66	47.49	0.83	120.16	120.12	-0.04
24	44.13	44.54	0.4	120.91	123.05	2.14
25	45.66	47.63	1.97	117.53	117.19	-0.34
26	46.47	48.17	1.7	118.89	117.19	-1.7
27	47.75	51.11	3.36	116.96	114.26	-2.7
28	45.86	45.92	0.05	125.92	125.98	0.06
29	44.23	44.76	0.52	114.94	117.19	2.24
30	43.59	44.77	1.18	119.13	120.12	0.99
31	41.77	42.54	0.77	123.03	123.05	0.01
32	44.13	45.7	1.56	117.49	117.19	-0.31
33	41.73	42.46	0.73	124.57	123.05	-1.52
34	47.58	46.88	-0.7	127.39	128.91	1.52
35	49.12	49.94	0.82	131.15	131.84	0.69
36	50.37	51.91	1.55	128.21	128.91	0.7
37	50.95	52.65	1.7	124.91	125.98	1.06
38	48.68	50.44	1.76	123.8	125.98	2.18
39	46.9	49	2.1	123.03	123.05	0.01
40	45.23	47.89	2.65	121.7	120.12	-1.59
41	45.74	51.19	5.45	121.46	120.12	-1.34
42	48.44	49.86	1.42	120.32	120.12	-0.2
43	49.86	51.27	1.41	125.98	125.98	-0.01
44	53.21	52.5	-0.71	116.73	117.19	0.46
45	53.64	53.16	-0.48	117.76	117.19	-0.58
46	53.89	54.22	0.33	111.59	114.26	2.66
47	50.34	52.98	2.64	116.13	117.19	1.06
48	48.7	49.43	0.73	115.09	114.26	-0.83
49	49.35	49.77	0.42	115.9	114.26	-1.65
50	48.42	50.12	1.7	113.78	114.26	0.48
51	49.31	51.19	1.88	117.72	117.19	-0.54
52	49.23	49.95	0.72	115.72	117.19	1.47
53	47.18	49.42	2.25	117.88	117.19	-0.69
54	45.49	46.5	1.01	115.53	114.26	-1.27
55	46.69	48.27	1.59	121.38	120.12	-1.26
56	47.87	48.02	0.15	116.28	117.19	0.91
57	48.12	49.54	1.42	117.57	120.12	2.55
58	47.67	46.76	-0.91	123.29	123.05	-0.24
59	45.78	46.95	1.17	120.97	123.05	2.08
60	50.08	54.15	4.07	109.62	108.4	-1.22
61	50.89	54.54	3.65	112.85	111.33	-1.52
62	51.78	52.19	0.41	113.85	114.26	0.41
63	48.25	51.48	3.24	112.78	111.33	-1.45
64	47.53	48.36	0.83	120.72	123.05	2.32
65	49.67	49.5	-0.17	119.68	120.12	0.44
66	48.16	48.5	0.33	118.58	120.12	1.54
67	50.53	52.01	1.49	120.32	123.05	2.73
68	49.07	50.43	1.36	119.92	120.12	0.2
69	51.36	51.78	0.41	123.8	123.05	-0.75
70	48.95	52.12	3.18	116.88	117.19	0.3
71	46.53	45.31	-1.21	117.57	117.19	-0.38
72	45.49	44.31	-1.18	125.26	128.91	3.65
73	45.44	45.19	-0.25	118.58	120.12	1.54
74	46.42	47.24	0.82	117.96	117.19	-0.77
75	47.49	47.12	-0.37	116.2	117.19	0.98
76	48.82	49.27	0.45	112.15	114.26	2.11
77	46	46.16	0.16	113.31	114.26	0.94
78	49.17	49.12	-0.05	110.36	111.33	0.97
79	48.41	48.87	0.46	110.63	108.4	-2.23
80	47.05	47.84	0.79	111.63	111.33	-0.3
81	47.48	49.8	2.32	115.76	117.19	1.43
82	46.96	47.95	0.99	111.46	111.33	-0.13
83	47.72	48.97	1.25	111.18	111.33	0.15
84	47.94	48.63	0.69	114.29	114.26	-0.03
85	46.64	47.03	0.39	113.21	114.26	1.05
86	47.71	48.9	1.19	115.76	114.26	-1.5
87	47.7	49	1.29	112.64	114.26	1.62
88	47.38	47.4	0.02	113.53	114.26	0.73
89	48.98	50.75	1.76	112.22	111.33	-0.89
90	44.13	45.45	1.31	110.97	111.33	0.35
91	46.63	46.81	0.18	114.14	114.26	0.12
92	45.17	44.61	-0.56	117.8	117.19	-0.61
93	46.49	47.07	0.58	114.94	114.26	-0.68
94	42.3	43.54	1.24	112.01	111.33	-0.68
95	43.41	43.3	-0.11	112.22	114.26	2.04
96	44.81	45.4	0.59	114.21	117.19	2.97
97	42.68	43.05	0.37	114.8	114.26	-0.54
98	43.18	43.55	0.37	113.64	114.26	0.62
99	46.94	45.87	-1.06	112.5	111.33	-1.17
100	45.21	45.68	0.47	109.76	111.33	1.57
101	44.9	44.38	-0.52	114.21	114.26	0.04
102	44.75	45.09	0.34	111.94	111.33	-0.61
103	47.36	51.96	4.6	104.96	102.54	-2.42
104	48.71	48.42	-0.3	108.6	108.4	-0.2
105	43.75	44.91	1.16	111.52	114.26	2.73
106	42.39	42.94	0.56	108.43	108.4	-0.04
107	45.21	48.68	3.47	106.57	105.47	-1.1
108	40.86	42.26	1.4	112.5	114.26	1.76
109	43.01	43.67	0.66	112.08	111.33	-0.75
110	44.65	45.44	0.79	107.14	108.4	1.26
111	42.35	43.43	1.08	109.82	111.33	1.51
112	43	44.36	1.36	108.83	108.4	-0.43
113	42.15	42.94	0.79	112.57	111.33	-1.24
114	41.2	44.41	3.21	112.57	111.33	-1.24
115	38.73	41.35	2.62	111.87	111.33	-0.54
116	43.38	44.69	1.32	108.24	108.4	0.16
117	44.92	45.26	0.34	110.6	111.33	0.73
118	42.44	44.05	1.6	106.95	108.4	1.45
119	43.24	44.24	1	108.04	108.4	0.36
120	43.12	43.07	-0.04	107.53	108.4	0.87
121	42.95	43.81	0.86	106.32	105.47	-0.85
122	43.24	44.39	1.15	106.19	105.47	-0.73
123	45.86	46.01	0.14	109.82	111.33	1.51
124	45.13	45.6	0.47	109.76	111.33	1.57
125	41.98	44.06	2.08	110.7	108.4	-2.3
126	46.45	48.38	1.94	108.56	105.47	-3.1
127	45.4	47.66	2.26	110.29	111.33	1.03
128	44.24	42.78	-1.46	108.5	108.4	-0.1
129	44.37	44.03	-0.34	111.11	111.33	0.22
130	45.16	47.26	2.1	110.91	111.33	0.42
131	42.85	45.16	2.31	113.42	111.33	-2.09
132	41.71	42.73	1.02	110.09	108.4	-1.69
133	43.29	43.27	-0.02	109.56	114.26	4.7
134	41.58	41.28	-0.31	111.32	111.33	0.01
135	42.32	44.08	1.75	108.3	108.4	0.1
136	40.05	41.31	1.26	113.21	114.26	1.05
137	42.62	43.72	1.1	109.49	108.4	-1.09
138	43.52	45.8	2.28	106.07	105.47	-0.6
139	41.87	44.53	2.66	110.02	108.4	-1.63
140	42.04	40.4	-1.64	113.85	114.26	0.41
141	44.79	46.72	1.93	108.04	108.4	0.36
142	48.5	49.67	1.17	102.92	102.54	-0.38
143	49.25	52.61	3.37	101.35	99.61	-1.74
144	50.06	54.05	3.99	98.12	96.68	-1.44
145	49.07	53.27	4.21	98.2	96.68	-1.52
146	49.62	50.81	1.18	104.65	105.47	0.82
147	45.18	45.89	0.71	102.56	102.54	-0.03
148	45.02	46.8	1.78	109.29	108.4	-0.89
149	45.06	44.61	-0.45	106.51	108.4	1.89
150	46.46	47.22	0.76	107.62	108.4	0.78
151	46.88	51.03	4.15	103.75	102.54	-1.21
152	44.69	46.6	1.91	107.24	108.4	1.16
153	43.32	43.97	0.65	107.27	108.4	1.13
154	42.67	41.68	-0.99	104.44	105.47	1.03
155	48.76	51.13	2.38	101.18	102.54	1.36
156	43.53	42.43	-1.1	109.29	111.33	2.04
157	44.29	45.45	1.16	112.64	114.26	1.62
158	45.19	44.84	-0.35	108.99	108.4	-0.59
159	48.34	50.71	2.36	107.46	108.4	0.94
160	49.63	52.42	2.79	107.91	105.47	-2.44
161	49.92	53.76	3.84	107.14	105.47	-1.67
162	48.6	49.32	0.72	110.5	111.33	0.83
163	45.65	46.56	0.91	110.36	111.33	0.97
164	46.75	49.28	2.52	109.09	108.4	-0.69
165	48.59	50.75	2.16	110.43	111.33	0.9
166	48.01	50.09	2.08	113.14	111.33	-1.81
167	48.3	48.08	-0.22	110.91	111.33	0.42
168	46.1	46.05	-0.05	108.3	108.4	0.1
169	48.17	48.82	0.65	107.59	111.33	3.74
170	46.41	46.32	-0.09	108.89	108.4	-0.49
171	47.75	48.8	1.05	108.17	108.4	0.23
172	44.74	47.56	2.82	106.57	105.47	-1.1
173	44.04	46.08	2.04	110.09	111.33	1.24
174	44.6	44.68	0.09	105.94	105.47	-0.48
175	44.2	42.52	-1.68	108.11	108.4	0.29
176	45.52	45.56	0.04	110.77	111.33	0.56
177	46.27	50.37	4.1	112.01	108.4	-3.61
178	46.39	45.67	-0.73	113.85	114.26	0.41
179	47.32	47.5	0.18	107.98	108.4	0.42
180	46.06	47.24	1.18	110.23	111.33	1.1
181	47.9	49.4	1.5	108.7	108.4	-0.3
182	45.1	45.22	0.12	112.99	114.26	1.26
183	44.71	45.33	0.62	112.99	111.33	-1.67
184	45.08	46.15	1.07	114.65	114.26	-0.39
185	44.95	45.09	0.14	112.36	114.26	1.9
186	43.9	44.54	0.64	112.15	111.33	-0.82
187	43.83	42.57	-1.27	111.04	111.33	0.29
188	44.8	44.39	-0.41	108.43	108.4	-0.04
189	45.05	46.69	1.64	108.5	108.4	-0.1
190	45.3	48.17	2.87	107.14	105.47	-1.67
191	44.97	46.9	1.93	112.99	111.33	-1.67
192	46.1	44.51	-1.59	111.32	111.33	0.01
193	46.3	47.87	1.57	106.95	108.4	1.45
194	43.61	47.48	3.86	107.24	105.47	-1.77
195	46.18	46.77	0.59	109.02	111.33	2.3
196	43.77	44.82	1.05	104.53	105.47	0.94
197	43.82	43.68	-0.14	122.78	120.12	-2.67
198	41.47	41.52	0.05	122.2	123.05	0.85
199	38.83	39.33	0.51	116.2	117.19	0.98
200	42.82	42.09	-0.73	122.12	123.05	0.93
201	42.25	46.68	4.42	112.71	111.33	-1.38
202	41.94	43.58	1.64	117.72	117.19	-0.54
203	41.19	42.8	1.6	114.07	114.26	0.19
204	39.08	42.5	3.42	109.19	108.4	-0.79
205	39.27	40.55	1.28	115.61	117.19	1.58
206	39.85	40.4	0.55	116.13	120.12	3.99
207	41.12	41.37	0.25	118.66	120.12	1.46
208	50.28	52.05	1.77	110.5	111.33	0.83
209	47.39	48.45	1.06	114	114.26	0.26
210	48.23	49.46	1.23	110.8	111.33	0.52
211	48	47.79	-0.21	115.16	117.19	2.02
212	46.91	45.83	-1.08	111.87	114.26	2.39
213	47.6	47.36	-0.24	112.78	114.26	1.48
214	45.5	46.8	1.29	112.57	111.33	-1.24
215	44.91	45.51	0.6	118.58	117.19	-1.39
216	47.2	49.39	2.19	113.07	111.33	-1.74
217	46.86	47.49	0.63	114.29	114.26	-0.03
218	46.8	47.48	0.69	112.01	111.33	-0.68
219	45.63	45.35	-0.28	111.11	111.33	0.22
220	45.6	47.15	1.54	109.29	108.4	-0.89
221	46.14	46.63	0.49	110.5	111.33	0.83
222	47.27	47.46	0.19	106.29	105.47	-0.82
223	45.68	46.66	0.98	109.02	108.4	-0.63
224	47.02	48.97	1.95	112.43	111.33	-1.1
225	50.83	53.18	2.35	109.79	108.4	-1.39
226	55.54	55.58	0.04	110.7	111.33	0.63
227	48.38	46.48	-1.9	113.21	114.26	1.05
228	51.45	50.59	-0.86	116.5	117.19	0.68
229	48.13	46.78	-1.35	116.88	117.19	0.3
230	47.58	49.47	1.89	112.5	111.33	-1.17
231	47.45	46.87	-0.58	113.92	114.26	0.33
232	44.81	43.37	-1.43	116.81	117.19	0.38
233	45.96	43.86	-2.11	112.5	114.26	1.76
234	47.7	43.97	-3.73	112.04	114.26	2.21
235	43.64	44.87	1.23	101.81	99.61	-2.2
236	47.95	48.87	0.93	111.94	111.33	-0.61
237	51.08	51.74	0.66	108.3	108.4	0.1
238	49.32	49.44	0.12	106.1	105.47	-0.63
239	48.54	48.8	0.26	107.4	108.4	1
240	48.7	49.31	0.61	105.88	105.47	-0.41
241	46.31	44.76	-1.55	107.14	108.4	1.26
242	50.22	49.27	-0.95	111.18	111.33	0.15
243	49.91	51.64	1.73	107.82	105.47	-2.35
244	51.24	51.95	0.7	111.39	111.33	-0.06
245	52.12	51.91	-0.22	111.11	111.33	0.22
246	51.22	51.39	0.17	108.01	108.4	0.39
247	53.13	50.98	-2.15	108.43	111.33	2.89
248	52.22	52.67	0.45	111.94	111.33	-0.61
249	52.26	51.96	-0.3	112.43	111.33	-1.1
250	52.54	51.26	-1.28	106.1	108.4	2.3
251	53.05	53.9	0.85	111.8	111.33	-0.47
252	56.13	57.26	1.13	108.96	108.4	-0.56
253	53.85	54.08	0.23	110.09	108.4	-1.69
254	51.03	51.15	0.12	110.91	111.33	0.42
255	49.79	51.27	1.48	106.19	105.47	-0.73
256	49.07	48.67	-0.39	110.43	111.33	0.9
257	49	49.11	0.11	105.88	105.47	-0.41
258	50.47	49.23	-1.24	106.57	108.4	1.83
259	48.34	47.2	-1.14	109.76	111.33	1.57
260	47.75	46.97	-0.78	109.76	111.33	1.57
261	49.14	48.53	-0.61	112.15	111.33	-0.82
262	49.49	49.85	0.36	109.56	108.4	-1.16
263	50.78	52.13	1.35	112.36	111.33	-1.03
264	48.4	48.82	0.42	109.99	108.4	-1.59
265	48.21	48.51	0.3	109.16	108.4	-0.76
266	46.57	46.48	-0.09	113.35	114.26	0.91
267	48.55	49.39	0.84	112.15	111.33	-0.82
268	49.13	48.34	-0.78	113.21	114.26	1.05
269	48.57	48.23	-0.34	109.49	108.4	-1.09
270	50.6	49.8	-0.8	110.63	111.33	0.7
271	46.62	45.38	-1.24	107.24	108.4	1.16
272	48.04	49.24	1.21	109.76	108.4	-1.36
273	48.39	48.37	-0.03	108.99	108.4	-0.59
274	49.63	50.58	0.95	108.83	108.4	-0.43
275	47.03	47.54	0.52	110.23	108.4	-1.83
276	47.78	47.88	0.1	108.21	108.4	0.19
277	51.23	53.08	1.85	110.02	108.4	-1.63
278	50.46	51.26	0.8	108.43	108.4	-0.04
279	51.31	49.99	-1.31	111.21	111.33	0.11
280	49.67	49.45	-0.22	108.63	108.4	-0.23
281	50.56	51.35	0.79	112.29	111.33	-0.96
282	50.66	51.46	0.8	112.25	111.33	-0.93
283	50.94	52.02	1.08	109.69	108.4	-1.29
284	50.01	49.44	-0.58	109.09	111.33	2.24
285	49.83	51.9	2.07	110.5	108.4	-2.1
286	48.66	47.7	-0.96	111.18	111.33	0.15
287	48.68	49	0.31	110.91	111.33	0.42
288	49.49	48.39	-1.11	110.5	111.33	0.83
289	48.22	47.82	-0.39	109.42	108.4	-1.02
290	49.02	47.57	-1.45	112.5	114.26	1.76
291	48.6	49.12	0.52	113.42	111.33	-2.09
292	49.02	50.54	1.51	110.8	108.4	-2.4
293	46.25	45.98	-0.27	109.76	108.4	-1.36
294	45.9	45.3	-0.61	105.26	105.47	0.21
295	46.93	47.49	0.56	109.16	108.4	-0.76
296	45.98	46.79	0.8	110.57	108.4	-2.17
297	47.21	46.58	-0.64	105.26	105.47	0.21
298	47.32	47.05	-0.27	105.94	105.47	-0.48
299	44.19	44.46	0.26	106.19	105.47	-0.73
300	50.15	50.05	-0.11	109.09	108.4	-0.69
301	49.97	49.19	-0.78	111.11	111.33	0.22
302	48.48	47.46	-1.02	108.5	111.33	2.83
303	46.45	45.61	-0.84	114.87	114.26	-0.61
304	47.8	48.21	0.41	109.89	108.4	-1.49
305	47.88	46.99	-0.89	113.85	114.26	0.41
306	48.08	47.27	-0.81	113.92	114.26	0.33
307	48.15	48.98	0.84	113.71	114.26	0.55
308	48.19	47.39	-0.8	110.09	111.33	1.24
309	49.18	49.06	-0.13	112.85	111.33	-1.52
310	48.46	50.66	2.2	107.91	105.47	-2.44
311	47.75	46.57	-1.17	111.8	114.26	2.46
312	48.93	46.09	-2.84	109.76	111.33	1.57
313	46.25	47.05	0.8	111.11	111.33	0.22
314	44.96	44.66	-0.3	111.11	111.33	0.22
315	47.55	46.36	-1.19	108.37	108.4	0.03
316	45.97	47.04	1.07	110.29	108.4	-1.9
317	48.53	47.54	-1	116.13	117.19	1.06
318	47.96	47.1	-0.86	113.85	114.26	0.41
319	48.29	50.27	1.98	112.78	111.33	-1.45
320	47.31	47.52	0.21	113.92	114.26	0.33
321	46.82	48.55	1.73	114.29	114.26	-0.03
322	46.69	47.48	0.79	115.38	114.26	-1.13
323	48.9	49.93	1.03	111.11	111.33	0.22
324	49.12	51.28	2.16	112.29	111.33	-0.96
325	46.65	46.95	0.3	111.52	111.33	-0.2
326	48.65	48.45	-0.2	114.8	117.19	2.39
327	46.76	45.59	-1.17	115.5	117.19	1.69
328	44.26	42.9	-1.36	116.2	117.19	0.98
329	47.16	47.14	-0.02	116.88	117.19	0.3
330	48.13	48.49	0.36	117.72	117.19	-0.54
331	48.56	46.9	-1.67	116.05	117.19	1.13
332	49.27	50.12	0.85	116.58	117.19	0.61
333	50.22	51.52	1.3	115.83	114.26	-1.57
334	49.15	48.49	-0.66	114.07	114.26	0.19
335	51.53	50.82	-0.71	111.52	111.33	-0.2
336	48.03	48.4	0.38	112.64	111.33	-1.31
337	46.09	45.45	-0.64	112.29	111.33	-0.96
338	44.63	43.87	-0.76	109.29	111.33	2.04
339	45.26	43.37	-1.88	102.68	102.54	-0.14
340	44.95	46.02	1.07	106.1	105.47	-0.63
341	46.89	47.11	0.21	109.76	111.33	1.57
342	45.56	44.1	-1.45	116.2	117.19	0.98
343	28.95	29.33	0.38	131.77	128.91	-2.87
344	46.82	50.86	4.04	120.24	120.12	-0.12
345	40.6	41.42	0.82	127.3	128.91	1.61
346	41.81	43.2	1.4	127.46	128.91	1.45
347	38.27	38.72	0.45	129.87	128.91	-0.96
348	36.56	37.23	0.67	129.68	131.84	2.15
349	37.68	39.37	1.69	125.61	125.98	0.37
350	37.29	38.32	1.03	130.79	131.84	1.05
351	39.58	38.06	-1.53	130.91	131.84	0.93
352	40.11	40.25	0.14	126.94	128.91	1.97
353	40.06	41.97	1.91	123.84	123.05	-0.79
354	40.52	40.31	-0.21	124.05	125.98	1.92
355	38.68	38.78	0.11	127.93	128.91	0.97
356	40.14	40.79	0.65	123.71	123.05	-0.66
357	39.73	40.78	1.05	127.39	125.98	-1.41
358	37.57	37.96	0.39	123.8	123.05	-0.75
359	38.1	42.75	4.65	119.68	117.19	-2.49
360	40.84	41.65	0.81	119.76	120.12	0.36
361	42.36	44.42	2.05	124.29	123.05	-1.24
362	41.81	42.23	0.42	124.83	125.98	1.15
363	42.72	42.89	0.18	122.2	123.05	0.85
364	40.4	40.72	0.32	128.02	128.91	0.88
365	36.27	37.19	0.92	127.21	128.91	1.7
366	39.2	41.51	2.31	126.32	125.98	-0.34
367	40.26	42.09	1.83	126.92	125.98	-0.94
368	38.87	39.53	0.66	126.05	125.98	-0.07
369	42.18	42.7	0.52	123.2	123.05	-0.16
370	41.15	41.59	0.44	120.32	123.05	2.73
371	39.1	38.89	-0.21	122.62	123.05	0.43
372	39.69	38.2	-1.49	121.13	123.05	1.92
373	39.73	39.17	-0.56	123.46	125.98	2.52
374	37.5	38	0.5	118.27	117.19	-1.08
375	38.91	38.79	-0.12	122.45	123.05	0.6
376	39.92	41.55	1.63	118.19	117.19	-1
377	38.49	40.13	1.64	123.54	123.05	-0.49
378	37.81	41.36	3.55	121.79	120.12	-1.67
379	36.87	38.42	1.54	125.85	125.98	0.12
380	39.29	38.69	-0.61	125.17	125.98	0.8
381	38.44	37.53	-0.91	124.74	125.98	1.24
382	41.12	39.92	-1.21	121.05	123.05	2
383	41.89	43.3	1.41	121.54	123.05	1.51
384	43.79	44.71	0.92	122.7	123.05	0.35
385	43.35	42.79	-0.56	120.08	120.12	0.04
386	41.94	42.81	0.87	122.87	123.05	0.18
387	41.21	42.85	1.64	119.6	120.12	0.52
388	40.46	41.92	1.46	118.89	120.12	1.23
389	40.53	42.13	1.6	119.52	120.12	0.6
390	41.08	39.54	-1.54	121.87	123.05	1.18
391	42.32	44.32	2.01	120.24	120.12	-0.12
392	39.88	40.41	0.53	123.8	123.05	-0.75
393	38.9	40.99	2.09	119.05	117.19	-1.86
394	40.94	44.17	3.24	120.89	117.19	-3.7
395	43.98	45.33	1.35	116.5	117.19	0.68
396	43.05	46.65	3.6	112.5	111.33	-1.17
397	42.86	42.96	0.1	117.04	117.19	0.15
398	39.6	39.42	-0.19	121.38	123.05	1.67
399	42.49	45.76	3.27	120.64	120.12	-0.53
400	38.3	38.92	0.61	121.05	123.05	2
401	40.17	40.61	0.43	119.28	120.12	0.83
402	44.54	45.27	0.73	116.73	117.19	0.46
403	42.34	41.48	-0.86	112.57	114.26	1.69
404	40.29	40.83	0.54	114.5	114.26	-0.25
405	40.83	40.6	-0.23	116.5	117.19	0.68
406	40.02	40.35	0.34	111.11	111.33	0.22
407	41.75	41.97	0.22	118.27	117.19	-1.08
408	39.99	44.59	4.6	118.03	117.19	-0.85
409	41.8	40.95	-0.85	115.24	120.12	4.88
410	41.08	42.85	1.77	118.58	117.19	-1.39
411	39.67	42.58	2.91	114.43	111.33	-3.1
412	41.18	42.55	1.37	114.36	114.26	-0.1
413	37.18	38.2	1.02	117.88	117.19	-0.69
414	33.61	34.6	1	115.76	114.26	-1.5
415	32.35	32.74	0.39	103.33	105.47	2.14
416	34.05	33.55	-0.49	111.73	111.33	-0.4
417	32.7	34.27	1.57	99.23	96.68	-2.55
418	34.24	34.54	0.3	102.65	102.54	-0.11
419	35.1	35.63	0.53	101.95	102.54	0.58
420	34.28	35.95	1.66	105.32	105.47	0.14
421	35.7	34.96	-0.74	107.53	111.33	3.8
422	33.03	35.43	2.4	116.05	114.26	-1.8
423	35.32	37.58	2.26	105.76	102.54	-3.22
424	39.22	39.09	-0.13	104.26	105.47	1.21
425	41.36	43.23	1.88	103.03	102.54	-0.49
426	40.32	41.2	0.88	103.27	102.54	-0.73
427	36.98	37.89	0.9	111.11	111.33	0.22
428	37.26	37.81	0.55	110.91	111.33	0.42
429	36.72	37.24	0.52	110.57	111.33	0.76
430	36.1	36.46	0.35	110.63	111.33	0.7
431	38.71	42.23	3.53	107.33	105.47	-1.87
432	37.74	39.21	1.46	103.45	105.47	2.02
433	38.59	37.74	-0.84	107.46	108.4	0.94
434	37.58	39.18	1.59	112.04	111.33	-0.72
435	40.6	40.46	-0.14	104.65	105.47	0.82
436	36.94	36.97	0.03	109.09	108.4	-0.69

[truncated: 66 more sheets: Record 11, Record 12, Record 13, Record 14, Record 15, Record 16, Record 17, Record 18, Record 19, Record 20, Record 21, Record 22, Record 23, Record 24, Record 25, Record 26, Record 27, Record 28, Record 29, Record 30 …]
