# Supplementary material for: Monitoring chest compression quality during cardiopulmonary resuscitation: Proof-of-concept of a single accelerometer-based feedback algorithm
Source: PLoS One. 2018 Feb 14;13(2):e0192810. doi: 10.1371/journal.pone.0192810 (PMC5812631; doi:10.1371/journal.pone.0192810)
Supplement: S2 File — Code used to visualize the results (signals and values) in Matlab. (ZIP) [file pone.0192810.s002.zip]

Archive with 1 entries (1 files):
- visor_resultados.m
