# Supplementary material for: Monitoring chest compression quality during cardiopulmonary resuscitation: Proof-of-concept of a single accelerometer-based feedback algorithm
Source: PLoS One. 2018 Feb 14;13(2):e0192810. doi: 10.1371/journal.pone.0192810 (PMC5812631; doi:10.1371/journal.pone.0192810)
Supplement: S2 File — Code used to visualize the results (signals and values) in Matlab. (ZIP) [file pone.0192810.s002.zip › visor_resultados.m]

function visor_resultados(nreg)

% funcion para visulizar graficamente los resultados

% Octubre 2016


global acel prof prof_r name tc_ini tc_fin tnc_ini tnc_fin te_ini te_fin tini_wc tfin_wc tini_wnc tfin_wnc ...
    error_prof error_frec diag_wc diag_wnc prof_c pos_c cont_p


%%% Se cargan los resultados %%%
load resultados; % carga res_signals y res_valores

% señales
acel=res_signals(nreg).acel;
prof=res_signals(nreg).prof;
prof_r=res_signals(nreg).prof_r;

% valores
prof_c=res_valores(nreg).prof_c; % profundidad real de cada compresion en mm
pos_c=res_valores(nreg).pos_c; % posicion en s de las compresiones
tini_wc=res_valores(nreg).tini_wc; % tiempo en s comienzo de las ventanas de compresiones
tfin_wc=res_valores(nreg).tfin_wc; % tiempo en s fin de las ventanas de compresiones
tini_wnc=res_valores(nreg).tini_wnc; % tiempo en s comienzo de las ventanas de no compresiones
tfin_wnc=res_valores(nreg).tfin_wnc; % tiempo en s fin de las ventanas de compresiones
diag_wc=res_valores(nreg).diag_wc; % diagnostico de cada ventana de compresiones
diag_wnc=res_valores(nreg).diag_wnc; % diagnostico de cada ventana de no compresiones
% prof_ref=res_valores(nreg).prof_ref; % profundidad de referencia de cada ventana en mm
% frec_ref=res_valores(nreg).frec_ref; % frecuencia de referencia de cada ventana en cpm
% prof_cal=res_valores(nreg).prof_cal; % profundidad calculada de cada ventana en mm
% frec_cal=res_valores(nreg).frec_cal; % frecuencia calculada de cada ventana en cpm
error_prof=res_valores(nreg).error_prof; % error en profundidad de cada ventana en mm
error_frec=res_valores(nreg).error_frec; % error en frecuencia de cada ventana en cpm

% se borran los resultados para ahorrar memoria
clear res_signals res_valores

%%% Se cargan los tramos %%%
load tramos; % carga tramos
name=tramos(nreg).name; % nombre fichero
tc_ini=tramos(nreg).tc_ini; % tiempo en s inicio tramos con compresiones
tc_fin=tramos(nreg).tc_fin; % tiempo en s final tramos con compresiones
tnc_ini=tramos(nreg).tnc_ini; % tiempo en s inicio tramos sin compresiones
tnc_fin=tramos(nreg).tnc_fin; % tiempo en s final tramos sin compresiones
te_ini=tramos(nreg).te_ini; % tiempo en s inicio tramos eliminados
te_fin=tramos(nreg).te_fin; % tiempo en s final tramos eliminados

% se borra tramos para ahorrar memoria
clear tramos


%%% Se igualan las duraciones de las señales %%%
L1=length(acel); L2=length(prof); L3=length(prof_r);
L=min([L1, L2, L3]);
acel=acel(1:L); prof=prof(1:L); prof_r=prof_r(1:L);


figure(1)
set(1,'defaulttextinterpreter','none');

cont_p=1;
dibuja_senal

set(1,'KeyPressFcn', @KeyPress);


end


function KeyPress (~, ~)

global cont_p

Key = get(1, 'CurrentCharacter');

switch Key
    case char(29) % pantalla siguiente
        cont_p=cont_p+1;
        dibuja_senal
       
    case char(28) % pantalla anterior
        cont_p=cont_p-1;
        dibuja_senal    
end
end


function dibuja_senal

global  acel prof prof_r name tc_ini tc_fin tnc_ini tnc_fin te_ini te_fin tini_wc tfin_wc tini_wnc tfin_wnc ...
    error_prof error_frec diag_wc diag_wnc prof_c pos_c  cont_p


%%% PARAMETROS %%%
span=30; %30; %tiempo en s de señal a visualizar en la pantalla
solape=5; %5; %tiempo en s de señal que se solapa entre dos ventanas consecutivas
avance=span-solape;
fs=100;Ts=1/fs;

% indice ventanas compresiones
ind_wc=1:length(tini_wc);

% indice ventanas sin compresiones
ind_wnc=1:length(tini_wnc);

% Valores max, min y duracioes de las señales
max_prof=20; min_prof=-70;
max_acel=12; min_acel=-10;

L=length(prof); duracion=L*Ts; % duración de la señal en s


%Número de pantallas completas
Np=1+floor((duracion-span)/avance);

if cont_p<=0; cont_p=1;end

if cont_p>=1 && cont_p<=Np
    t_ini=avance*(cont_p-1); m_ini=fs*avance*(cont_p-1)+1;
    t_fin=t_ini+span; m_fin=fs*avance*(cont_p-1)+span*fs;
    t_limt=t_fin;

elseif cont_p==Np+1
    % Se pinta el último tramo de señal
    if Np==0
        t_ini=0; m_ini=1;
    else
        t_ini=(Np-1)*avance+span; m_ini=fs*((Np-1)*avance+span)+1;
    end
    t_fin=duracion; m_fin=duracion*fs;
    t_limt=t_ini+span;
    
elseif cont_p>Np+1 
    
    close(1)
    return
end

% Ventanas a representar graficamente
m_ini=round(m_ini); m_fin=round(m_fin);

acel_w=acel(m_ini:m_fin);
prof_w=prof(m_ini:m_fin);
prof_rw=prof_r(m_ini:m_fin);

tc_ini_w=tc_ini(tc_ini > t_ini & tc_ini < t_fin);
tc_fin_w=tc_fin(tc_fin > t_ini & tc_fin < t_fin);
tnc_ini_w=tnc_ini(tnc_ini > t_ini & tnc_ini < t_fin);
tnc_fin_w=tnc_fin(tnc_fin > t_ini & tnc_fin < t_fin);
te_ini_w=te_ini(te_ini > t_ini & te_ini < t_fin);
te_fin_w=te_fin(te_fin > t_ini & te_fin < t_fin);

pos_c_w=pos_c(pos_c > t_ini & pos_c < t_fin);
prof_c_w=prof_c(pos_c > t_ini & pos_c < t_fin);

tini_wc_w=tini_wc(tini_wc > t_ini & tini_wc < t_fin);
tfin_wc_w=tfin_wc(tfin_wc > t_ini & tfin_wc < t_fin);
tini_wnc_w=tini_wnc(tini_wnc > t_ini & tini_wnc < t_fin);
tfin_wnc_w=tfin_wnc(tfin_wnc > t_ini & tfin_wnc < t_fin);

% Se forman etiquetas de errores e indice de ventanas con compresiones
ind_wc_w=ind_wc(tini_wc > t_ini & tini_wc < t_fin);
if ~isempty(tini_wc_w)
    if t_fin-tini_wc_w(end) < 2
        ind_wc_w=ind_wc_w(1:end-1);
        tini_wc_w=tini_wc_w(1:end-1);
    end
    error_prof_w=error_prof(ind_wc_w);
    error_frec_w=error_frec(ind_wc_w);
    error_prof_w=round(error_prof_w*10)/10; % un decimal
    error_frec_w=round(error_frec_w*10)/10; % un decimal
    diag_wc_w=diag_wc(ind_wc_w);
end

eti_ep={}; eti_ef={}; eti_iwc={}; eti_diag_wc_VP={}; eti_diag_wc_FN={};
tini_wc_VP=[]; tini_wc_FN=[];
if ~isempty(tini_wc_w)
    Nw=length(error_prof_w);
    for i=1:Nw
        eti_ep=[eti_ep, ['ep = ', num2str(error_prof_w(i))]];
        eti_ef=[eti_ef, ['ef = ', num2str(error_frec_w(i))]];
        eti_iwc=[eti_iwc, ['ind = ', num2str(ind_wc_w(i))]];
        if diag_wc_w(i)==1
            eti_diag_wc_VP=[eti_diag_wc_VP, 'VP'];
            tini_wc_VP=[tini_wc_VP, tini_wc_w(i)];
        else
            eti_diag_wc_FN=[eti_diag_wc_FN, 'FN'];
            tini_wc_FN=[tini_wc_FN, tini_wc_w(i)];
        end
    end
end

t_eti_wc_VP=tini_wc_VP+.3;
t_eti_wc_FN=tini_wc_FN+.3;
t_eti_wc=tini_wc_w+.3;

% Se forman etiquetas e indice de ventanas no compresiones
ind_wnc_w=ind_wnc(tini_wnc > t_ini & tini_wnc < t_fin);
if ~isempty(tini_wnc_w)
    if t_fin-tini_wnc_w(end) < 2
        ind_wnc_w=ind_wnc_w(1:end-1);
        tini_wnc_w=tini_wnc_w(1:end-1);
    end
    diag_wnc_w=diag_wnc(ind_wnc_w);
end

eti_diag_wnc={}; eti_iwnc={}; eti_diag_wnc_VN={}; eti_diag_wnc_FP={};
tini_wnc_VN=[]; tini_wnc_FP=[];
if ~isempty(tini_wnc_w)
    Nw=length(ind_wnc_w);
    for i=1:Nw
        eti_iwnc=[eti_iwnc, ['ind = ', num2str(ind_wnc_w(i))]];
        if diag_wnc_w(i)==0
            eti_diag_wnc_VN=[eti_diag_wnc_VN, 'VN'];
            tini_wnc_VN=[tini_wnc_VN, tini_wnc_w(i)];
        else
            eti_diag_wnc_FP=[eti_diag_wnc_FP, 'FP'];
            tini_wnc_FP=[tini_wnc_FP, tini_wnc_w(i)];
        end
    end
end

t_eti_wnc_VN=tini_wnc_VN+.3;
t_eti_wnc_FP=tini_wnc_FP+.3;
t_eti_wnc=tini_wnc_w+.3;


% Eje tiempos en segundos
ejet=t_ini:Ts:t_fin-Ts;


% Se pintan las gráficas

subplot(2,1,1)
plot(ejet, acel_w, 'b'); hold on
plot([t_ini, t_fin], [0, 0], 'k'); 

if ~isempty(tc_ini_w)
    plot([tc_ini_w; tc_ini_w], [min_acel, max_acel], ':b', 'LineWidth', 2)
end
if ~isempty(tc_fin_w)
    plot([tc_fin_w; tc_fin_w], [min_acel, max_acel], ':b', 'LineWidth', 2)
end
if ~isempty(tini_wc_w)
    plot([tini_wc_w; tini_wc_w], [min_acel, max_acel], ':b')
end
if ~isempty(tfin_wc_w)
    plot([tfin_wc_w; tfin_wc_w], [min_acel, max_acel], ':b')
end

if ~isempty(tnc_ini_w)
    plot([tnc_ini_w; tnc_ini_w], [min_acel, max_acel], ':k', 'LineWidth', 2)
end
if ~isempty(tnc_fin_w)
    plot([tnc_fin_w; tnc_fin_w], [min_acel, max_acel], ':k', 'LineWidth', 2)
end
if ~isempty(tini_wnc_w)
    plot([tini_wnc_w; tini_wnc_w], [min_acel, max_acel], ':k')
end
if ~isempty(tfin_wnc_w)
    plot([tfin_wnc_w; tfin_wnc_w], [min_acel, max_acel], ':k')
end

if ~isempty(te_ini_w)
    plot([te_ini_w; te_ini_w], [min_acel, max_acel], ':r', 'LineWidth', 2)
end

if ~isempty(te_fin_w)
    plot([te_fin_w; te_fin_w], [min_acel, max_acel], ':r', 'LineWidth', 2)
end

hold off
text(t_eti_wc_VP+.3, 10*ones(1, length(t_eti_wc_VP)), eti_diag_wc_VP, 'FontSize', 10, 'Color',[0,0,1])
text(t_eti_wc_FN+.3, 10*ones(1, length(t_eti_wc_FN)), eti_diag_wc_FN, 'FontSize', 10, 'Color',[1,0,0])
text(t_eti_wnc_VN+.3, 10*ones(1, length(t_eti_wnc_VN)), eti_diag_wnc_VN, 'FontSize', 10, 'Color',[0,0,0])
text(t_eti_wnc_FP+.3, 10*ones(1, length(t_eti_wnc_FP)), eti_diag_wnc_FP, 'FontSize', 10, 'Color',[1,0,0])
text(t_eti_wc+.3, -8*ones(1, length(t_eti_wc)), eti_iwc, 'FontSize', 8, 'Color',[0,0,1])
text(t_eti_wnc+.3, -8*ones(1, length(t_eti_wnc)), eti_iwnc, 'FontSize', 8, 'Color',[0,0,0])
title(['Señal de Aceleracion en m/s2       Registro: ' name ]);
axis([t_ini, t_limt, min_acel, max_acel]);


subplot(2,1,2)
plot(ejet, prof_w, 'b', 'LineWidth', 2); hold on
plot([t_ini, t_fin], [0, 0], 'k'); 
plot(ejet, prof_rw, 'r', 'LineWidth', 2); 

if ~isempty(tc_ini_w)
    plot([tc_ini_w; tc_ini_w], [min_prof, max_prof], ':b', 'LineWidth', 2)
end
if ~isempty(tc_fin_w)
    plot([tc_fin_w; tc_fin_w], [min_prof, max_prof], ':b', 'LineWidth', 2)
end
if ~isempty(tini_wc_w)
    plot([tini_wc_w; tini_wc_w], [min_prof, max_prof], ':b')
end
if ~isempty(tfin_wc_w)
    plot([tfin_wc_w; tfin_wc_w], [min_prof, max_prof], ':b')
end

if ~isempty(tnc_ini_w)
    plot([tnc_ini_w; tnc_ini_w], [min_prof, max_prof], ':k', 'LineWidth', 2)
end
if ~isempty(tnc_fin_w)
    plot([tnc_fin_w; tnc_fin_w], [min_prof, max_prof], ':k', 'LineWidth', 2)
end
if ~isempty(tini_wnc_w)
    plot([tini_wnc_w; tini_wnc_w], [min_prof, max_prof], ':k')
end
if ~isempty(tfin_wnc_w)
    plot([tfin_wnc_w; tfin_wnc_w], [min_prof, max_prof], ':k')
end

if ~isempty(te_ini_w)
    plot([te_ini_w; te_ini_w], [min_prof, max_prof], ':r', 'LineWidth', 2)
end

if ~isempty(te_fin_w)
    plot([te_fin_w; te_fin_w], [min_prof, max_prof], ':r', 'LineWidth', 2)
end

if ~isempty(pos_c_w)
    plot([pos_c_w; pos_c_w], [zeros(1, length(prof_c_w)); -prof_c_w], 'b:');
end

hold off

text(t_eti_wc, 15*ones(1, length(t_eti_wc)), eti_ep, 'FontSize', 8, 'Color',[0,0,1])
text(t_eti_wc, 5*ones(1, length(t_eti_wc)), eti_ef, 'FontSize', 8, 'Color',[0,0,1])
text(t_eti_wc, -65*ones(1, length(t_eti_wc)), eti_iwc, 'FontSize', 8, 'Color',[0,0,1])
text(t_eti_wnc, -65*ones(1, length(t_eti_wnc)), eti_iwnc, 'FontSize', 8, 'Color',[0,0,0])

title('Señales de Profundidad en mm');
axis([t_ini, t_limt, min_prof, max_prof]);


end
